# Supplementary material for: Puupehenone, a Marine-Sponge-Derived Sesquiterpene Quinone, Potentiates the Antifungal Drug Caspofungin by Disrupting Hsp90 Activity and the Cell Wall Integrity Pathway
Source: mSphere. 2020 Jan 8;5(1):e00818-19. doi: 10.1128/mSphere.00818-19 (PMC6952202; doi:10.1128/mSphere.00818-19)
Supplement: TABLE S2 [file mSphere.00818-19-st002.xlsx]

## Sheet: CAS vs DMSO
ORF	Gene_Name	DMSO-RepA-FPKM	DMSO-RepB-FPKM	DMSO-RepC-FPKM	CAS-RepA-FPKM	CAS-RepB-FPKM	CAS-RepC-FPKM	Fold change (Normalized value from CLCGxWB software)	p-value (Bonferroni corrected)	Description
YKL163W	PIR3	6.18564	7.2419	6.00296	204.712	279.688	271.401	35.9446	0	O-glycosylated covalently-bound cell wall protein required for cell wall stability; expression is cell cycle regulated, peaking in M/G1 and also subject to regulation by the cell integrity pathway
YPR078C		0.343252	0.164399	0.302686	5.38318	9.32718	6.27198	23.3382	0	Putative protein of unknown function; possible role in DNA metabolism and/or in genome stability; expression is heat-inducible
YKL096W	CWP1	34.809	25.4227	31.2048	551.419	674.853	642.807	18.9808	0	Cell wall mannoprotein that localizes specifically to birth scars of daughter cells, linked to a beta-1,3- and beta-1,6-glucan heteropolymer through a phosphodiester bond; required for propionic acid resistance
YHR209W	CRG1	6.68666	11.0252	9.15072	123.026	156.422	150.778	14.8601	0	mRNA binding protein and putative S-adenosylmethionine-dependent methyltransferase; mediates cantharidin resistance
YIR041W	PAU15	0	0	1.20429	5.84124	4.40908	6.23853	13.2492	0.00200787	Protein of unknown function, member of the seripauperin multigene family encoded mainly in subtelomeric regions
YFL014W	HSP12	2.32787	1.11493	1.71063	20.909	20.9807	28.6523	12.5508	0	Plasma membrane localized protein that protects membranes from desiccation; induced by heat shock, oxidative stress, osmostress, stationary phase entry, glucose depletion, oleate and alcohol; regulated by the HOG and Ras-Pka pathways
YKL161C	KDX1	21.1667	21.4058	23.3261	265.228	313.426	301.34	12.427	0	Protein kinase implicated in the Slt2p mitogen-activated (MAP) kinase signaling pathway; interacts with numerous components in the mating pheromone and CWI MAPK pathways; associates with Rlm1p
YDR077W	SED1	612.311	544.292	576.166	6091.84	6901.58	6756.88	10.5829	0	Major stress-induced structural GPI-cell wall glycoprotein in stationary-phase cells, associates with translating ribosomes, possible role in mitochondrial genome maintenance; ORF contains two distinct variable minisatellites
YMR118C	SHH3	0.324957	0.466911	1.14621	4.63296	5.42042	7.58705	8.61345	8.70604e-07	Protein of unknown function with similarity to succinate dehydrogenase cytochrome b subunit; YMR118C is not an essential gene
YNR065C		12.2073	12.654	13.5105	89.9456	108.704	100.822	7.26066	0	Protein of unknown function; protein-protein interactions suggest a possible role in actin patch formation; YNR065C is not an essential gene
YNR066C		7.98375	8.3492	10.851	58.4792	74.4883	73.3866	7.09891	0	Putative membrane-localized protein of unknown function
YOR134W	BAG7	2.10786	2.61736	4.13056	18.8772	19.1553	21.7144	6.39081	0	Rho GTPase activating protein (RhoGAP), stimulates the intrinsic GTPase activity of Rho1p, which plays a role in actin cytoskeleton organization and control of cell wall synthesis; structurally and functionally related to Sac7p
YKR091W	SRL3	36.1551	32.2742	35.1961	200.719	236.38	227.841	5.96367	0	Cytoplasmic protein that, when overexpressed, suppresses the lethality of a rad53 null mutation; potential Cdc28p substrate
YGR189C	CRH1	172.958	187.403	190.466	979.384	1116.17	1138.96	5.46195	0	Chitin transglycosylase that functions in the transfer of chitin to beta(1-6) and beta(1-3) glucans in the cell wall; similar and functionally redundant to Utr2; localizes to sites of polarized growth; expression induced by cell wall stress
YJL161W	FMP33	7.42733	5.92883	6.23767	34.0873	36.9199	36.8007	5.09373	0	Putative protein of unknown function; the authentic, non-tagged protein is detected in highly purified mitochondria in high-throughput studies
YBR068C	BAP2	2.04643	2.06079	3.02306	9.39625	14.6819	14.0623	5.01235	0	High-affinity leucine permease, functions as a branched-chain amino acid permease involved in the uptake of leucine, isoleucine and valine; contains 12 predicted transmembrane domains
YMR104C	YPK2	26.2959	24.7816	29.0303	136.931	145.862	135.816	4.86973	0	Protein kinase with similarity to serine/threonine protein kinase Ypk1p; functionally redundant with YPK1 at the genetic level; participates in a signaling pathway required for optimal cell wall integrity; homolog of mammalian kinase SGK
YKR053C	YSR3	13.0404	12.6427	10.0357	54.3559	72.2939	58.1653	4.7761	0	Dihydrosphingosine 1-phosphate phosphatase, membrane protein involved in sphingolipid metabolism; has similarity to Lcb3p
YDR046C	BAP3	1.32266	1.16561	1.18189	4.34472	6.60451	7.30407	4.60564	7.91145e-13	Amino acid permease involved in the uptake of cysteine, leucine, isoleucine and valine
YKR061W	KTR2	24.0438	23.0314	21.5556	98.3823	117.488	121.274	4.55479	0	Mannosyltransferase involved in N-linked protein glycosylation; member of the KRE2/MNT1 mannosyltransferase family
YIL023C	YKE4	38.004	30.042	33.5127	139.718	175.903	172.106	4.45693	0	Zinc transporter; localizes to the ER; null mutant is sensitive to calcofluor white, leads to zinc accumulation in cytosol; ortholog of the mouse KE4 and member of the ZIP (ZRT, IRT-like Protein) family
YDR055W	PST1	103.146	105.279	111.295	482.804	524.971	522.725	4.45315	0	Cell wall protein that contains a putative GPI-attachment site; secreted by regenerating protoplasts; up-regulated by activation of the cell integrity pathway, as mediated by Rlm1p; upregulated by cell wall damage via disruption of FKS1
YOL159C		19.5399	21.0345	18.1606	76.4115	98.7316	93.6989	4.23602	0	Soluble protein of unknown function; deletion mutants are viable and have elevated levels of Ty1 retrotransposition and Ty1 cDNA
YGR043C	NQM1	4.98332	4.68169	4.84509	23.2819	22.0701	20.4293	4.19292	0	Transaldolase of unknown function; transcription is repressed by Mot1p and induced by alpha-factor and during diauxic shift
YOR208W	PTP2	10.1011	12.3703	11.1248	47.0566	53.71	50.361	4.17221	0	Phosphotyrosine-specific protein phosphatase involved in the inactivation of mitogen-activated protein kinase (MAPK) during osmolarity sensing; dephosporylates Hog1p MAPK and regulates its localization; localized to the nucleus
YBR284W		1.5242	1.88266	1.74493	6.63361	8.20141	8.22488	4.1554	0	Putative protein of unknown function; YBR284W is not an essential gene; null mutant exhibits decreased resistance to rapamycin and wortmannin and synthetic phenotype with alpha-synuclein
YKL104C	GFA1	83.1858	89.8037	89.2103	356.942	414.071	389.953	4.1157	0	Glutamine-fructose-6-phosphate amidotransferase, catalyzes the formation of glucosamine-6-P and glutamate from fructose-6-P and glutamine in the first step of chitin biosynthesis
YDR085C	AFR1	10.4632	10.6151	11.272	47.0309	48.0357	47.1427	4.08826	0	Protein required for pheromone-induced projection (shmoo) formation; regulates septin architecture during mating; has an RVXF motif that mediates targeting of Glc7p to mating projections; interacts with Cdc12p
YPL088W		40.7802	40.6721	42.6811	159.655	187.093	173.545	3.89706	0	Putative aryl alcohol dehydrogenase; transcription is activated by paralogous transcription factors Yrm1p and Yrr1p along with genes involved in multidrug resistance
YLR121C	YPS3	30.4361	23.3719	19.3715	85.4238	102.932	105.393	3.70879	0	Aspartic protease, member of the yapsin family of proteases involved in cell wall growth and maintenance; attached to the plasma membrane via a glycosylphosphatidylinositol (GPI) anchor
YIR039C	YPS6	6.24696	6.04092	6.57545	22.5289	26.6988	24.4599	3.63661	0	Putative GPI-anchored aspartic protease, member of the yapsin family of proteases involved in cell wall growth and maintenance
YJL108C	PRM10	13.4201	14.0527	12.9367	44.0184	56.3334	56.6924	3.60514	0	Pheromone-regulated protein, proposed to be involved in mating; predicted to have 5 transmembrane segments; induced by treatment with 8-methoxypsoralen and UVA irradiation
YIL140W	AXL2	15.6545	17.8977	17.7665	60.8757	72.5287	64.5509	3.58617	0	Integral plasma membrane protein required for axial budding in haploid cells, localizes to the incipient bud site and bud neck; glycosylated by Pmt4p; potential Cdc28p substrate
YCL012C		16.834	17.2607	16.1687	62.1983	57.4099	67.1509	3.44165	0	Putative protein of unknown function; orthologs are present in S. bayanus, S. paradoxus and Ashbya gossypii; YCL012C is not an essential gene
YGR055W	MUP1	70.8078	65.3202	77.9514	200.316	273.411	307.406	3.39647	0	High affinity methionine permease, integral membrane protein with 13 putative membrane-spanning regions; also involved in cysteine uptake
YNL058C		44.9327	44.5883	47.9625	160.312	169.73	170.252	3.3869	0	Putative protein of unknown function; green fluorescent protein (GFP)-fusion protein localizes to the vacuole; YNL058C is not an essential gene
YIL024C		6.23319	4.84113	9.50753	21.3282	26.6503	25.4808	3.3775	0	Putative protein of unknown function; non-essential gene; expression directly regulated by the metabolic and meiotic transcriptional regulator Ume6p
YHR096C	HXT5	2.1051	1.96475	1.84045	6.03332	8.30652	7.2327	3.37578	0	Hexose transporter with moderate affinity for glucose, induced in the presence of non-fermentable carbon sources, induced by a decrease in growth rate, contains an extended N-terminal domain relative to other HXTs
YLR031W		1.36934	1.31168	2.21376	5.4664	6.4471	5.56019	3.35175	0.00152464	Putative protein of unknown function
YIL141W		2.95461	2.12265	4.63187	11.2331	10.5987	11.7472	3.2786	3.14161e-05	Dubious open reading frame unlikely to encode a functional protein, based on available experimental and comparative sequence data
YLR194C		151.506	125.768	126.332	417.763	486.43	510.321	3.25002	0	Structural constituent of the cell wall attached to the plasma membrane by a GPI-anchor; expression is upregulated in response to cell wall stress
YGR166W	TRS65	22.1947	22.8997	23.9489	73.0805	80.865	80.6806	3.16276	0	Subunit of TRAPPII, a multimeric guanine nucleotide-exchange factor for Ypt1p; involved in intra-Golgi traffic and the retrograde pathway from the endosome to Golgi; role in cell wall beta-glucan biosynthesis and the stress response
YJL107C		13.8592	13.9869	12.3183	38.6718	49.7158	46.3937	3.10707	0	Putative protein of unknown function; expression is induced by activation of the HOG1 mitogen-activated signaling pathway and this induction is Hog1p/Pbs2p dependent; YJL107C and adjacent ORF, YJL108C are merged in related fungi
YMR238W	DFG5	74.6162	74.6139	83.631	239.647	263.86	270.062	3.09405	0	Putative mannosidase, essential glycosylphosphatidylinositol (GPI)-anchored membrane protein required for cell wall biogenesis in bud formation, involved in filamentous growth, homologous to Dcw1p
YPL272C	PBI1	4.88157	5.62306	6.24811	16.5624	21.4123	16.9989	3.05839	0	Putative protein of unknown function; gene expression induced in response to ketoconazole; YPL272C is not an essential gene
YHR030C	SLT2	79.1957	85.2172	87.9936	257.06	292.187	279.568	3.05472	0	Serine/threonine MAP kinase involved in regulating the maintenance of cell wall integrity, progression through the cell cycle, and nuclear mRNA retention in heat shock; regulated by the PKC1-mediated signaling pathway
YPL221W	FLC1	54.9058	58.0773	58.6312	172.147	196.134	193.44	3.04329	0	Putative FAD transporter; required for uptake of FAD into endoplasmic reticulum; involved in cell wall maintenance
YPR005C	HAL1	5.64213	5.61243	7.65436	19.4295	20.2005	21.5881	3.04317	0	Cytoplasmic protein involved in halotolerance; decreases intracellular Na+ (via Ena1p) and increases intracellular K+ by decreasing efflux; expression repressed by Ssn6p-Tup1p and Sko1p and induced by NaCl, KCl, and sorbitol through Gcn4p
YGR213C	RTA1	2.0131	3.37458	1.06511	5.05138	8.449	7.96982	3.03079	0.00124856	Protein involved in 7-aminocholesterol resistance; has seven potential membrane-spanning regions; expression is induced under both low-heme and low-oxygen conditions; member of the fungal lipid-translocating exporter (LTE) family of protein
YIL107C	PFK26	10.0896	9.99799	10.2266	29.2767	34.6955	32.7278	2.96483	0	6-phosphofructo-2-kinase, inhibited by phosphoenolpyruvate and sn-glycerol 3-phosphate; has negligible fructose-2,6-bisphosphatase activity; transcriptional regulation involves protein kinase A
YPL110C	GDE1	14.8535	15.2301	17.5564	47.0962	54.1454	49.3756	2.9472	0	Glycerophosphocholine (GroPCho) phosphodiesterase; hydrolyzes GroPCho to choline and glycerolphosphate, for use as a phosphate source and as a precursor for phosphocholine synthesis; may interact with ribosomes
YIL117C	PRM5	69.4348	69.1063	75.2679	213.21	233.023	227.141	2.93204	0	Pheromone-regulated protein, predicted to have 1 transmembrane segment; induced during cell integrity signaling
YCR100C		9.8953	9.57536	9.49753	28.1006	35.9672	26.5474	2.89748	0	Putative protein of unknown function
YLR030W		2.06114	1.85821	1.42553	5.80805	6.2629	4.80001	2.87101	0.000676449	Putative protein of unknown function
YGR032W	GSC2	27.9397	25.6313	30.4089	72.9769	94.4719	87.3318	2.82221	0	Catalytic subunit of 1,3-beta-glucan synthase, involved in formation of the inner layer of the spore wall; activity positively regulated by Rho1p and negatively by Smk1p; has similarity to an alternate catalytic subunit, Fks1p (Gsc1p)
YNL293W	MSB3	16.6604	17.0229	17.7485	45.5483	57.3193	53.0435	2.81937	0	GTPase-activating protein for Sec4p and several other Rab GTPases, regulates exocytosis via its action on Sec4p, also required for proper actin organization; similar to Msb4p; both Msb3p and Msb4p localize to sites of polarized growth
YPL163C	SVS1	78.365	74.1256	79.5936	209.255	242.309	247.739	2.80221	0	Cell wall and vacuolar protein, required for wild-type resistance to vanadate
YJL155C	FBP26	18.0886	17.53	21.8493	53.3512	60.9837	56.5926	2.78067	0	Fructose-2,6-bisphosphatase, required for glucose metabolism
YHR142W	CHS7	57.9582	61.1276	71.4689	174.016	191.789	202.129	2.78055	0	Protein of unknown function, involved in chitin biosynthesis by regulating Chs3p export from the ER
YGR153W		9.8374	8.8606	8.28638	21.9381	26.8615	31.8962	2.77215	0	Putative protein of unknown function
YMR145C	NDE1	67.0405	75.2576	68.962	213.255	214.473	203.005	2.76918	0	Mitochondrial external NADH dehydrogenase, a type II NAD(P)H:quinone oxidoreductase that catalyzes the oxidation of cytosolic NADH; Nde1p and Nde2p provide cytosolic NADH to the mitochondrial respiratory chain
YJL171C		36.8458	43.9441	44.5541	115.592	126.07	129.724	2.7594	0	GPI-anchored cell wall protein of unknown function; induced in response to cell wall damaging agents and by mutations in genes involved in cell wall biogenesis; sequence similarity to YBR162C/TOS1, a covalently bound cell wall protein
YOL122C	SMF1	18.8938	20.8662	19.993	57.994	59.1441	59.8514	2.7496	0	Divalent metal ion transporter with a broad specificity for di-valent and tri-valent metals; post-translationally regulated by levels of metal ions; member of the Nramp family of metal transport proteins
YNL300W	TOS6	87.945	77.9908	84.037	213.375	249.817	258.046	2.68248	0	Glycosylphosphatidylinositol-dependent cell wall protein, expression is periodic and decreases in respone to ergosterol perturbation or upon entry into stationary phase; depletion increases resistance to lactic acid
YGL156W	AMS1	3.60241	2.71532	3.08987	7.77978	9.66011	9.71174	2.68135	0	Vacuolar alpha mannosidase, involved in free oligosaccharide (fOS) degradation; delivered to the vacuole in a novel pathway separate from the secretory pathway
YBR295W	PCA1	9.67875	9.90105	10.112	26.6683	29.6059	28.9414	2.66857	0	Cadmium transporting P-type ATPase; may also have a role in copper and iron homeostasis; stabilized by Cd binding, which prevents ubiquitination; S288C and other lab strains contain a G970R mutation which eliminates Cd transport function
YBR071W		27.6298	20.9706	22.8999	60.1	70.5167	74.947	2.66784	0	Putative protein of unknown function; (GFP)-fusion and epitope-tagged proteins localize to the cytoplasm; mRNA expression may be regulated by the cell cycle and/or cell wall stress
YCR101C		6.82143	6.70175	8.02035	18.1541	21.4581	21.3065	2.64451	1.42397e-07	Putative protein of unknown function; localizes to the membrane fraction; YCR101C is not an essential gene
YLL012W	YEH1	31.6737	38.7262	36.4538	91.3329	107.538	104.723	2.64221	0	Steryl ester hydrolase, one of three gene products (Yeh1p, Yeh2p, Tgl1p) responsible for steryl ester hydrolase activity and involved in sterol homeostasis; localized to lipid particle membranes
YKL101W	HSL1	17.7847	19.3773	19.0028	51.5771	55.2178	50.8669	2.60705	0	Nim1p-related protein kinase that regulates the morphogenesis and septin checkpoints; associates with the assembled septin filament; required along with Hsl7p for bud neck recruitment, phosphorylation, and degradation of Swe1p
YMR315W		103.981	106.261	115.16	272.243	316.509	315.176	2.58557	0	Protein with NADP(H) oxidoreductase activity; transcription is regulated by Stb5p in response to NADPH depletion induced by diamide; promoter contains a putative Stb5p binding site
YDR261C	EXG2	38.4895	40.8444	42.9816	105.827	116.553	116.926	2.58292	0	Exo-1,3-beta-glucanase, involved in cell wall beta-glucan assembly; may be anchored to the plasma membrane via a glycosylphosphatidylinositol (GPI) anchor
YLR300W	EXG1	673.171	717.893	749.159	1811.64	2019.42	2010.26	2.53899	0	Major exo-1,3-beta-glucanase of the cell wall, involved in cell wall beta-glucan assembly; exists as three differentially glycosylated isoenzymes
YAL053W	FLC2	65.7312	66.4441	69.3156	172.76	191.034	186.292	2.53874	0	Putative FAD transporter; required for uptake of FAD into endoplasmic reticulum; involved in cell wall maintenance
YLR312C		2.16597	1.7674	2.45234	6.03887	5.95681	5.37467	2.53748	0.000129791	Putative protein of unknown function
YJL132W		4.34733	4.49089	5.41207	12.1044	12.2464	14.1478	2.53029	0	Putative protein of unknown function; localizes to the membrane fraction; possible Zap1p-regulated target gene induced by zinc deficiency; YJL132W is a non-essential gene
YKR076W	ECM4	7.76481	6.03293	7.91226	18.1063	20.519	19.8808	2.51989	0	Omega class glutathione transferase; not essential; similar to Ygr154cp; green fluorescent protein (GFP)-fusion protein localizes to the cytoplasm
YCR073C	SSK22	10.1648	9.89791	10.6517	25.9282	29.1963	27.5892	2.5061	0	MAP kinase kinase kinase of the HOG1 mitogen-activated signaling pathway; functionally redundant with, and homologous to, Ssk2p; interacts with and is activated by Ssk1p; phosphorylates Pbs2p
YGL157W	ARI1	63.4646	63.6998	61.3174	151.696	182.029	171.612	2.48873	0	NADPH-dependent aldehyde reductase, utilizes aromatic and alophatic aldehyde substrates; member of the short-chain dehydrogenase/reductase superfamily
YLR342W	FKS1	102.914	105.164	114.706	282.434	303.719	277.284	2.48819	0	Catalytic subunit of 1,3-beta-D-glucan synthase, functionally redundant with alternate catalytic subunit Gsc2p; binds to regulatory subunit Rho1p; involved in cell wall synthesis and maintenance; localizes to sites of cell wall remodeling
YGR149W		19.885	21.6677	25.379	58.8508	61.8913	57.1055	2.4813	0	Putative protein of unknown function; predicted to be an integal membrane protein
YKL065C	YET1	136.538	143.379	145.445	341.621	400.538	388.495	2.47165	0	Endoplasmic reticulum transmembrane protein; may interact with ribosomes, based on co-purification experiments; homolog of human BAP31 protein
YPL054W	LEE1	2.75568	2.8427	3.24001	7.1323	8.78257	7.31616	2.44704	0.000434507	Zinc-finger protein of unknown function
YCR099C		11.285	11.3994	10.1322	28.5509	26.4969	30.6178	2.41233	4.70731e-10	Putative protein of unknown function
YGL158W	RCK1	1.55986	1.79301	2.93442	4.19874	5.37168	6.20712	2.37329	0.0043555	Protein kinase involved in the response to oxidative stress; identified as suppressor of S. pombe cell cycle checkpoint mutations
YOR104W	PIN2	28.2758	25.0268	28.0592	65.4043	77.1686	64.5254	2.36591	0	Protein that induces appearance of [PIN+] prion when overproduced; predicted to be palmitoylated
YJL153C	INO1	43.9964	37.4931	51.5176	105.49	118.948	111.654	2.35525	0	Inositol-3-phosphate synthase, involved in synthesis of inositol phosphates and inositol-containing phospholipids; transcription is coregulated with other phospholipid biosynthetic genes by Ino2p and Ino4p, which bind the UASINO DNA element
YJL159W	HSP150	709.362	540.78	475.788	1416.31	1428.01	1546.13	2.35354	0	O-mannosylated heat shock protein that is secreted and covalently attached to the cell wall via beta-1,3-glucan and disulfide bridges; required for cell wall stability; induced by heat shock, oxidative stress, and nitrogen limitation
YMR053C	STB2	1.84301	2.1257	2.03427	4.84768	5.42392	4.84903	2.33446	5.01032e-09	Protein that interacts with Sin3p in a two-hybrid assay and is part of a large protein complex with Sin3p and Stb1p
YER064C	VHR2	10.6905	13.6942	13.6851	29.4371	35.8074	30.1164	2.33126	0	Non-essential nuclear protein; null mutation has global effects on transcription
YOL155C	HPF1	9.29165	9.21715	8.28102	22.6665	22.7742	22.0867	2.33013	0	Haze-protective mannoprotein that reduces the particle size of aggregated proteins in white wines
YMR008C	PLB1	40.0464	42.0026	44.1987	99.2571	104.477	111.06	2.32158	0	Phospholipase B (lysophospholipase) involved in lipid metabolism, required for deacylation of phosphatidylcholine and phosphatidylethanolamine but not phosphatidylinositol
YNL289W	PCL1	25.6066	33.617	32.2577	63.7581	78.4875	83.5518	2.29911	0	Cyclin, interacts with cyclin-dependent kinase Pho85p; member of the Pcl1,2-like subfamily, involved in the regulation of polarized growth and morphogenesis and progression through the cell cycle; localizes to sites of polarized cell growth
YOL007C	CSI2	28.8261	30.2122	32.7922	67.2511	78.9638	79.7108	2.29322	0	Protein of unknown function; green fluorescent protein (GFP)- fusion protein localizes to the mother side of the bud neck and the vacuole; YOL007C is not an essential gene
YML016C	PPZ1	35.7957	36.6333	37.9598	87.8714	94.2417	88.6155	2.27986	0	Serine/threonine protein phosphatase Z, isoform of Ppz2p; involved in regulation of potassium transport, which affects osmotic stability, cell cycle progression, and halotolerance
YPL052W	OAZ1	26.3276	25.533	29.0282	61.6769	73.1241	63.0995	2.27928	0	Regulator of ornithine decarboxylase (Spe1p), antizyme that binds to Spe1p to regulate ubiquitin-independent degradation; ribosomal frameshifting during synthesis of Oaz1p and its ubiquitin-mediated degradation are both polyamine-regulated
YOR306C	MCH5	103.015	108.721	126.24	256.044	277.019	293.054	2.27815	0	Plasma membrane riboflavin transporter; facilitates the uptake of vitamin B2; required for FAD-dependent processes; sequence similarity to mammalian monocarboxylate permeases, however mutants are not deficient in monocarboxylate transport
YPR159W	KRE6	70.8532	71.8247	78.2431	166.994	188.76	182.201	2.26646	0	Protein required for beta-1,6 glucan biosynthesis; putative beta-glucan synthase; appears functionally redundant with Skn1p
YJL082W	IML2	24.5309	26.3044	26.5289	61.3948	63.9038	63.1204	2.264	0	Protein of unknown function; the authentic, non-tagged protein is detected in highly purified mitochondria in high-throughput studies
YPL256C	CLN2	43.2639	44.8115	47.5594	107.584	113.243	108.784	2.26105	0	G1 cyclin involved in regulation of the cell cycle; activates Cdc28p kinase to promote the G1 to S phase transition; late G1 specific expression depends on transcription factor complexes, MBF (Swi6p-Mbp1p) and SBF (Swi6p-Swi4p)
YKL109W	HAP4	24.6262	19.1697	19.5968	64.2667	44.0039	45.1966	2.24145	2.37343e-12	Subunit of the heme-activated, glucose-repressed Hap2p/3p/4p/5p CCAAT-binding complex, a transcriptional activator and global regulator of respiratory gene expression; provides the principal activation function of the complex
YIL108W		28.013	25.9537	26.0252	59.8685	65.2842	66.5231	2.22454	0	Putative metalloprotease
YNL294C	RIM21	41.2391	45.7037	48.0643	100.704	110.885	109.586	2.21598	0	Component of the RIM101 pathway, has a role in cell wall construction and alkaline pH response; has similarity to A. nidulans PalH
YGR023W	MTL1	9.97359	10.3313	10.8402	22.7512	26.7705	24.1927	2.20263	0	Putative plasma membrane sensor, involved in cell integrity signaling and stress response during glucose starvation and oxidative stress; has structural and functional similarity to Mid2p
YMR124W	EPO1	23.0907	25.7236	26.3517	55.0323	63.309	57.9975	2.18277	0	Protein of unknown function; GFP-fusion protein localizes to the cell periphery, cytoplasm, bud, and bud neck; interacts with Crm1p in two-hybrid assay; YMR124W is not an essential gene; predicted to have a role in organelle organization
YJL158C	CIS3	454.995	396.3	399.118	933.829	999.234	986.171	2.16574	0	Mannose-containing glycoprotein constituent of the cell wall; member of the PIR (proteins with internal repeats) family
YMR169C	ALD3	5.42941	5.50317	6.30944	13.7534	13.0446	13.0738	2.1547	0	Cytoplasmic aldehyde dehydrogenase, involved in beta-alanine synthesis; uses NAD+ as the preferred coenzyme; very similar to Ald2p; expression is induced by stress and repressed by glucose
YER144C	UBP5	13.8994	16.1671	16.1088	34.9224	36.4546	35.4352	2.15106	0	Putative ubiquitin-specific protease, closest paralog of Doa4p but has no functional overlap; concentrates at the bud neck
YJR155W	AAD10	31.5652	31.4031	35.9411	75.163	73.0635	79.6006	2.14935	0	Putative aryl-alcohol dehydrogenase with similarity to P. chrysosporium aryl-alcohol dehydrogenase; mutational analysis has not yet revealed a physiological role
YGR295C	COS6	75.4959	84.517	87.1886	178.429	197.839	194.359	2.149	0	Protein of unknown function, member of the DUP380 subfamily of conserved, often subtelomerically-encoded proteins
YGL248W	PDE1	45.0711	41.516	48.619	96.7948	106.503	108.015	2.14684	0	Low-affinity cyclic AMP phosphodiesterase, controls glucose and intracellular acidification-induced cAMP signaling, target of the cAMP-protein kinase A (PKA) pathway; glucose induces transcription and inhibits translation
YOR079C	ATX2	26.6056	33.7851	30.5626	66.6208	74.2672	69.1239	2.14277	0	Golgi membrane protein involved in manganese homeostasis; overproduction suppresses the sod1 (copper, zinc superoxide dismutase) null mutation
YLR151C	PCD1	6.66448	7.64265	7.61508	15.845	15.9603	18.5807	2.14066	4.86871e-09	Peroxisomal nudix pyrophosphatase with specificity for coenzyme A and CoA derivatives, may function to remove potentially toxic oxidized CoA disulfide from peroxisomes to maintain the capacity for beta-oxidation of fatty acids
YNL192W	CHS1	71.0006	77.4638	76.8304	161.672	179.807	177.158	2.14045	0	Chitin synthase I, requires activation from zymogenic form in order to catalyze the transfer of N-acetylglucosamine (GlcNAc) to chitin; required for repairing the chitin septum during cytokinesis; transcription activated by mating factor
YIL029C		6.93885	9.434	11.0533	22.7216	18.3069	21.5858	2.13504	0.00607201	Putative protein of unknown function; deletion confers sensitivity to 4-(N-(S-glutathionylacetyl)amino) phenylarsenoxide (GSAO)
YDL119C		13.51	16.1266	17.7173	33.5444	36.7945	36.3957	2.10575	0	Putative mitochondrial transport protein; GFP-fusion protein is induced in response to the DNA-damaging agent MMS; the authentic, non-tagged protein is detected in purified mitochondria
YDR259C	YAP6	7.83535	8.8628	6.95836	16.4475	18.0303	19.4616	2.10524	8.47316e-10	Putative basic leucine zipper (bZIP) transcription factor; overexpression increases sodium and lithium tolerance; computational analysis suggests a role in regulation of expression of genes involved in carbohydrate metabolism
YEL058W	PCM1	71.0147	62.1452	59.0813	136.937	154.266	145.459	2.10505	0	Essential N-acetylglucosamine-phosphate mutase; converts GlcNAc-6-P to GlcNAc-1-P, which is a precursor for the biosynthesis of chitin and for the formation of N-glycosylated mannoproteins and glycosylphosphatidylinositol anchors
YMR192W	GYL1	18.3348	18.4984	17.0162	40.6091	41.7555	39.8381	2.10075	0	Putative GTPase activating protein (GAP) that may have a role in polarized exocytosis; stimulates Gyp5p GAP activity on Ypt1p, colocalizes with Gyp5p at sites of polarized growth; interacts with Gyp5p, Rvs161p, and Rvs167p
YPL089C	RLM1	24.6326	26.1769	27.8502	59.1565	61.7686	56.5856	2.09943	0	MADS-box transcription factor, component of the protein kinase C-mediated MAP kinase pathway involved in the maintenance of cell integrity; phosphorylated and activated by the MAP-kinase Slt2p
YPL057C	SUR1	65.688	68.0455	72.6149	153.085	159.009	152.451	2.0947	0	Probable catalytic subunit of a mannosylinositol phosphorylceramide (MIPC) synthase, forms a complex with probable regulatory subunit Csg2p; function in sphingolipid biosynthesis is overlapping with that of Csh1p
YJL099W	CHS6	11.9977	14.4067	13.4011	30.1054	30.5725	28.6646	2.08128	0	Member of the ChAPs family of proteins (Chs5p-Arf1p-binding proteins: Bch1p, Bch2p, Bud7p, Chs6p), that forms the exomer complex with Chs5p to mediate export of specific cargo proteins, including Chs3p, from the Golgi to the plasma membrane
YLR174W	IDP2	3.87509	4.23159	3.64493	8.30926	8.42382	9.6769	2.07933	0.000392355	Cytosolic NADP-specific isocitrate dehydrogenase, catalyzes oxidation of isocitrate to alpha-ketoglutarate; levels are elevated during growth on non-fermentable carbon sources and reduced during growth on glucose
YBL078C	ATG8	30.9232	31.1802	28.3849	60.6399	73.5625	66.9122	2.05796	5.71998e-10	Component of autophagosomes and Cvt vesicles; undergoes conjugation to phosphatidylethanolamine (PE); Atg8p-PE is anchored to membranes, is involved in phagophore expansion, and may mediate membrane fusion during autophagosome formation
YOL112W	MSB4	34.865	36.0712	33.2064	74.0522	77.0666	79.2207	2.05049	0	GTPase-activating protein of the Ras superfamily that acts primarily on Sec4p, localizes to the bud site and bud tip, has similarity to Msb3p; msb3 msb4 double mutation causes defects in secretion and actin organization
YOL113W	SKM1	14.6867	15.5172	17.6696	32.0556	34.3409	38.337	2.04242	0	Member of the PAK family of serine/threonine protein kinases with similarity to Ste20p and Cla4p; involved in down-regulation of sterol uptake; proposed to be a downstream effector of Cdc42p during polarized growth
YCR036W	RBK1	45.9999	50.4888	50.3664	97.3904	109.835	113.14	2.02976	0	Putative ribokinase
YGR146C	ECL1	31.4043	30.5159	31.9534	61.3054	71.1666	70.9621	2.01765	0	Protein of unknown function, affects chronological lifespan; induced by iron homeostasis transcription factor Aft2p; multicopy suppressor of temperature sensitive hsf1 mutant; induced by treatment with 8-methoxypsoralen and UVA irradiation
YNL036W	NCE103	58.5376	63.5308	53.0605	135.013	110.63	132.75	2.0021	0	Carbonic anhydrase; poorly transcribed under aerobic conditions and at an undetectable level under anaerobic conditions; involved in non-classical protein export pathway
YBR203W	COS111	3.59877	3.71241	4.27196	8.16984	8.1553	8.5007	2.00106	0	Protein required for resistance to the antifungal drug ciclopirox olamine; not related to the subtelomerically-encoded COS family; the authentic, non-tagged protein is detected in highly purified mitochondria in high-throughput studies
YLR214W	FRE1	24.4139	36.9979	34.6758	13.976	19.0029	18.2563	-2.01024	0	Ferric reductase and cupric reductase, reduces siderophore-bound iron and oxidized copper prior to uptake by transporters; expression induced by low copper and iron levels
YDR155C	CPR1	1785.2	1419.41	1165.73	757.703	773.448	809.119	-2.01902	0	Cytoplasmic peptidyl-prolyl cis-trans isomerase (cyclophilin), catalyzes the cis-trans isomerization of peptide bonds N-terminal to proline residues; binds the drug cyclosporin A
YDL130W	RPP1B	1789.47	1377.43	1165.95	801.464	731.091	783.764	-2.02261	0	Ribosomal protein P1 beta, component of the ribosomal stalk, which is involved in interaction of translational elongation factors with ribosome; accumulation is regulated by phosphorylation and interaction with the P2 stalk component
YPL265W	DIP5	145.43	174.246	168.58	88.3019	85.5209	85.6325	-2.02317	0	Dicarboxylic amino acid permease, mediates high-affinity and high-capacity transport of L-glutamate and L-aspartate; also a transporter for Gln, Asn, Ser, Ala, and Gly
YKL198C	PTK1	13.8558	10.1277	8.68476	5.28619	5.76696	6.32204	-2.03248	1.05309e-05	Putative serine/threonine protein kinase that regulates spermine uptake; involved in polyamine transport; possible mitochondrial protein
YBR261C	TAE1	82.2873	58.6892	48.4557	32.904	32.0805	35.6997	-2.0363	2.22163e-07	AdoMet-dependent proline methyltransferase; catalyzes the dimethylation of ribosomal proteins Rpl12 and Rps25 at N-terminal proline residues; has a role in protein synthesis; fusion protein localizes to the cytoplasm
YEL044W	IES6	75.7081	54.528	38.7607	26.6703	30.7332	32.2978	-2.04154	0.000126793	Protein that associates with the INO80 chromatin remodeling complex under low-salt conditions; human ortholog INO80C is a member of the human INO80 complex; implicated in DNA repair based on genetic interactions with RAD52 epistasis genes
YCR087C-A		116.602	94.9679	96.5286	55.2357	52.3399	54.0133	-2.05687	0	Putative protein of unknown function; green fluorescent protein (GFP)-fusion protein localizes to the nucleolus; YCR087C-A is not an essential gene
YDR488C	PAC11	12.1679	8.89958	8.10469	5.60605	4.51538	5.11116	-2.07256	2.19469e-05	Dynein intermediate chain, acts in the cytoplasmic dynein pathway, forms cortical cytoplasmic microtubule capture site with Num1p; null mutant is defective in nuclear migration, essential in the absence of CIN8
YIL164C	NIT1	75.6995	72.5121	66.4239	36.8728	37.3738	37.5287	-2.07303	0	Nitrilase, member of the nitrilase branch of the nitrilase superfamily; in closely related species and other S. cerevisiae strain backgrounds YIL164C and adjacent ORF, YIL165C, likely constitute a single ORF encoding a nitrilase gene
YDR281C	PHM6	32.0083	36.2086	34.0498	19.8185	18.6992	14.8536	-2.07437	0.000100598	Protein of unknown function, expression is regulated by phosphate levels
YMR251W	GTO3	14.2162	11.6961	11.7927	7.46071	5.63149	6.46306	-2.08391	1.40891e-07	Omega class glutathione transferase; putative cytosolic localization
YBR157C	ICS2	16.8794	17.2465	25.2853	10.1252	9.55336	10.5346	-2.09437	5.84882e-07	Protein of unknown function; null mutation does not confer any obvious defects in growth, spore germination, viability, or carbohydrate utilization
YGR121C	MEP1	14.4135	13.3712	12.5955	7.99764	5.5896	7.18391	-2.10028	4.91301e-10	Ammonium permease; belongs to a ubiquitous family of cytoplasmic membrane proteins that transport only ammonium (NH4+); expression is under the nitrogen catabolite repression regulation
YDR384C	ATO3	89.9942	93.9811	88.4943	49.6029	47.4255	43.0877	-2.10048	0	Plasma membrane protein, regulation pattern suggests a possible role in export of ammonia from the cell; phosphorylated in mitochondria; member of the TC 9.B.33 YaaH family of putative transporters
YDR382W	RPP2B	2205.69	1721.96	1396.86	956.765	830.116	948.425	-2.10501	0	Ribosomal protein P2 beta, a component of the ribosomal stalk, which is involved in the interaction between translational elongation factors and the ribosome; regulates the accumulation of P1 (Rpp1Ap and Rpp1Bp) in the cytoplasm
YBR126W-A		70.9748	61.7654	36.5431	24.8676	30.9514	31.0796	-2.11096	0.00784991	Dubious ORF unlikely to encode a protein, based on available experimental and comparative sequence data; partially overlaps the dubious ORF YBR126W-B; identified by gene-trapping, microarray analysis, and genome-wide homology searches
YCL036W	GFD2	22.1292	17.1958	16.3943	10.4308	8.74817	9.34083	-2.11175	0	Protein of unknown function, identified as a high-copy suppressor of a dbp5 mutation
YHR005C	GPA1	112.266	106.307	108.446	57.8103	53.2346	55.1614	-2.11978	0	GTP-binding alpha subunit of the heterotrimeric G protein that couples to pheromone receptors; negatively regulates the mating pathway by sequestering G(beta)gamma and by triggering an adaptive response; activates Vps34p at the endosome
YJR073C	OPI3	1218.32	829.315	755.77	468.428	463.606	490.368	-2.13232	3.95572e-12	Phospholipid methyltransferase (methylene-fatty-acyl-phospholipid synthase), catalyzes the last two steps in phosphatidylcholine biosynthesis
YCR012W	PGK1	6106.67	5548.52	4557.05	2874.04	2561.22	2732.55	-2.14291	0	3-phosphoglycerate kinase, catalyzes transfer of high-energy phosphoryl groups from the acyl phosphate of 1,3-bisphosphoglycerate to ADP to produce ATP; key enzyme in glycolysis and gluconeogenesis
YJL079C	PRY1	154.066	99.5444	75.7697	58.5341	49.9466	57.5115	-2.15177	5.53868e-07	Protein of unknown function
YIL165C		73.619	72.3077	72.1317	32.5527	38.7517	37.0954	-2.16169	7.91145e-13	Putative protein of unknown function; mutant exhibits mitophagy defects; in closely related species and other S. cerevisiae strain backgrounds YIL165C and adjacent ORF, YIL164C, likely constitute a single ORF encoding a nitrilase gene
YOR202W	HIS3	267.363	214.346	171.992	108.697	98.6619	115.855	-2.1865	0	Imidazoleglycerol-phosphate dehydratase, catalyzes the sixth step in histidine biosynthesis; mutations cause histidine auxotrophy and sensitivity to Cu, Co, and Ni salts; transcription is regulated by general amino acid control via Gcn4p
YPR183W	DPM1	102.713	58.4609	44.3744	32.2848	32.518	36.7358	-2.19781	3.45079e-05	Dolichol phosphate mannose (Dol-P-Man) synthase of the ER membrane, catalyzes the formation of Dol-P-Man from Dol-P and GDP-Man; required for glycosyl phosphatidylinositol membrane anchoring, O mannosylation, and protein glycosylation
YJR009C	TDH2	6996.25	6382.26	5446.86	3279.12	2856.94	3088.24	-2.20231	0	Glyceraldehyde-3-phosphate dehydrogenase, isozyme 2, involved in glycolysis and gluconeogenesis; tetramer that catalyzes the reaction of glyceraldehyde-3-phosphate to 1,3 bis-phosphoglycerate; detected in the cytoplasm and cell wall
YOL005C	RPB11	107.135	73.7372	49.1419	44.0506	33.0225	35.4462	-2.2198	8.29647e-05	RNA polymerase II subunit B12.5; part of central core; similar to Rpc19p and bacterial alpha subunit
YCL009C	ILV6	398.554	270.801	211.114	146.031	131.117	151.142	-2.22728	9.0507e-10	Regulatory subunit of acetolactate synthase, which catalyzes the first step of branched-chain amino acid biosynthesis; enhances activity of the Ilv2p catalytic subunit, localizes to mitochondria
YLR130C	ZRT2	197.649	206.723	202.85	100.202	96.0903	96.8625	-2.23022	0	Low-affinity zinc transporter of the plasma membrane; transcription is induced under low-zinc conditions by the Zap1p transcription factor
YPR158C-D		58.1653	58.213	58.1655	32.1418	28.4434	23.6661	-2.23231	0	Retrotransposon TYA Gag and TYB Pol genes; transcribed/translated as one unit; polyprotein is processed to make a nucleocapsid-like protein (Gag), reverse transcriptase (RT), protease (PR), and integrase (IN); similar to retroviral genes
YNR018W	RCF2	54.2006	43.4698	41.8155	21.5801	22.6578	22.9613	-2.23986	0	Putative protein of unknown function; non-tagged protein is detected in purified mitochondria; may interact with respiratory chain complex IV; null mutant is viable and displays reduced frequency of mitochondrial genome loss
YCL057C-A	MIC10	86.8796	68.8297	50.3066	34.6451	24.2527	40.4497	-2.24179	1.70604e-05	Putative protein of unknown function; the authentic, non-tagged protein is detected in highly purified mitochondria in high-throughput studies
YFR015C	GSY1	85.5961	88.4787	102.498	55.3537	42.4623	33.5922	-2.26332	0	Glycogen synthase with similarity to Gsy2p, the more highly expressed yeast homolog; expression induced by glucose limitation, nitrogen starvation, environmental stress, and entry into stationary phase
YGR260W	TNA1	360.826	381.623	361.638	197.483	160.962	162.583	-2.28184	0	High affinity nicotinic acid plasma membrane permease, responsible for uptake of low levels of nicotinic acid; expression of the gene increases in the absence of extracellular nicotinic acid or para-aminobenzoate (PABA)
YCR059C	YIH1	69.825	39.7758	27.172	24.5264	19.2844	20.9507	-2.29641	0.000402799	Protein that inhibits activation of Gcn2p, an eIF2 alpha subunit protein kinase, by competing for Gcn1p binding, thus impacting gene expression in response to starvation; has sequence and functional similarity to the mouse IMPACT gene
YJL052W	TDH1	968.13	803.434	845.125	428.116	383.457	415.278	-2.29878	0	Glyceraldehyde-3-phosphate dehydrogenase, isozyme 1, involved in glycolysis and gluconeogenesis; tetramer that catalyzes the reaction of glyceraldehyde-3-phosphate to 1,3 bis-phosphoglycerate; detected in the cytoplasm and cell wall
YFL010C	WWM1	196.428	114.398	86.4516	64.9218	56.3808	64.5249	-2.32104	2.25827e-06	WW domain containing protein of unknown function; binds to Mca1p, a caspase-related protease that regulates H2O2-induced apoptosis; overexpression causes G1 phase growth arrest and clonal death that is suppressed by overexpression of MCA1
YPL187W	MF(ALPHA)1	2521.9	2420.15	2236.05	1177.04	1068.86	1080.27	-2.32625	0	Mating pheromone alpha-factor, made by alpha cells; interacts with mating type a cells to induce cell cycle arrest and other responses leading to mating; also encoded by MF(ALPHA)2, although MF(ALPHA)1 produces most alpha-factor
YGR027W-B		62.2666	66.9956	65.195	34.3247	28.8553	26.6822	-2.33023	0	Retrotransposon TYA Gag and TYB Pol genes; transcribed/translated as one unit; polyprotein is processed to make a nucleocapsid-like protein (Gag), reverse transcriptase (RT), protease (PR), and integrase (IN); similar to retroviral genes
YBR083W	TEC1	42.59	40.2931	45.5162	23.164	18.4608	17.1469	-2.35426	0	Transcription factor required for full Ty1 expression, Ty1-mediated gene activation, and haploid invasive and diploid pseudohyphal growth; TEA/ATTS DNA-binding domain family member
YJR027W		15.5302	13.8461	13.8448	6.88158	6.49294	6.42075	-2.35529	0	Retrotransposon TYA Gag and TYB Pol genes; transcribed/translated as one unit; polyprotein is processed to make a nucleocapsid-like protein (Gag), reverse transcriptase (RT), protease (PR), and integrase (IN); similar to retroviral genes
YDR365W-B		43.3825	48.0336	41.1702	20.0834	19.8711	20.6685	-2.35623	0	Retrotransposon TYA Gag and TYB Pol genes; transcribed/translated as one unit; polyprotein is processed to make a nucleocapsid-like protein (Gag), reverse transcriptase (RT), protease (PR), and integrase (IN); similar to retroviral genes
YDR408C	ADE8	177.311	120.788	103.275	60.2802	57.1963	65.287	-2.3769	3.00635e-11	Phosphoribosyl-glycinamide transformylase, catalyzes a step in the 'de novo' purine nucleotide biosynthetic pathway
YAL013W	DEP1	31.3776	22.5045	18.0754	10.7905	10.9446	10.8841	-2.3891	1.49764e-09	Transcriptional modulator involved in regulation of structural phospholipid biosynthesis genes and metabolically unrelated genes, as well as maintenance of telomeres, mating efficiency, and sporulation
YGL106W	MLC1	273.351	205.834	166.844	97.5973	91.6262	103.109	-2.39072	0	Essential light chain for Myo1p, light chain for Myo2p; stabilizes Myo2p by binding to the neck region; interacts with Myo1p, Iqg1p, and Myo2p to coordinate formation and contraction of the actomyosin ring with targeted membrane deposition
YPR036W-A	SPO24	363.388	360.261	268.419	148.178	135.251	162.462	-2.40196	0	Protein of unknown function; transcription is regulated by Pdr1p
YOL103W-B		33.667	32.7034	34.1406	15.7798	15.1829	14.1183	-2.40205	0	Retrotransposon TYA Gag and TYB Pol genes; transcribed/translated as one unit; polyprotein is processed to make a nucleocapsid-like protein (Gag), reverse transcriptase (RT), protease (PR), and integrase (IN); similar to retroviral genes
YCR018C	SRD1	23.3574	23.3407	33.2264	13.3204	11.3268	10.6844	-2.41992	0	Protein involved in the processing of pre-rRNA to mature rRNA; contains a C2/C2 zinc finger motif; srd1 mutation suppresses defects caused by the rrp1-1 mutation
YNL284C-A		7.98392	6.18772	7.33905	4.47033	3.04624	1.98933	-2.45062	0.000538242	Retrotransposon TYA Gag gene co-transcribed with TYB Pol; translated as TYA or TYA-TYB polyprotein; Gag is a nucleocapsid protein that is the structural constituent of virus-like particles (VLPs); similar to retroviral Gag
YMR006C	PLB2	52.6529	52.6476	58.2874	23.4434	24.3606	22.7952	-2.48939	0	Phospholipase B (lysophospholipase) involved in phospholipid metabolism; displays transacylase activity in vitro; overproduction confers resistance to lysophosphatidylcholine
YOL086C	ADH1	7483.97	5396.69	4296.31	2568.83	2345.58	2499.77	-2.50838	0	Alcohol dehydrogenase, fermentative isozyme active as homo- or heterotetramers; required for the reduction of acetaldehyde to ethanol, the last step in the glycolytic pathway
YOR382W	FIT2	441.465	345.03	401.999	179.22	153.888	165.205	-2.56943	0	Mannoprotein that is incorporated into the cell wall via a glycosylphosphatidylinositol (GPI) anchor, involved in the retention of siderophore-iron in the cell wall
YFL026W	STE2	16.7451	14.5495	17.5102	7.43676	5.90046	6.24274	-2.67857	0	Receptor for alpha-factor pheromone; seven transmembrane-domain GPCR that interacts with both pheromone and a heterotrimeric G protein to initiate the signaling response that leads to mating between haploid a and alpha cells
YMR195W	ICY1	154.54	152.105	155.24	59.8955	63.7788	56.3539	-2.76377	0	Protein of unknown function, required for viability in rich media of cells lacking mitochondrial DNA; mutants have an invasive growth defect with elongated morphology; induced by amino acid starvation
YJR104C	SOD1	1808.78	1272.11	938.421	526.418	483.354	553.208	-2.78642	0	Cytosolic copper-zinc superoxide dismutase; some mutations are analogous to those that cause ALS (amyotrophic lateral sclerosis) in humans
YBR012C		27.207	31.5365	30.1072	13.56	9.10357	11.6044	-2.79695	2.37343e-12	Dubious open reading frame, unlikely to encode a functional protein; expression induced by iron-regulated transcriptional activator Aft2p
YCL055W	KAR4	68.2081	67.8911	65.0754	25.2077	22.7589	28.8176	-2.81727	0	Transcription factor required for gene regulation in response to pheromones; also required during meiosis; exists in two forms, a slower-migrating form more abundant during vegetative growth and a faster-migrating form induced by pheromone
YCR047C	BUD23	37.4589	21.9956	19.226	11.3756	9.60991	8.71172	-2.87534	2.50318e-09	Methyltransferase, methylates residue G1575 of 18S rRNA; required for rRNA processing and nuclear export of 40S ribosomal subunits independently of methylation activity; diploid mutant displays random budding pattern
YJR112W-A		27.0615	22.0198	21.8961	8.6291	9.0812	8.86155	-2.8764	1.24498e-06	Putative protein of unknown function; identified based on homology to Ashbya gossypii
YOL026C	MIM1	57.5587	29.8536	26.7399	12.1692	15.41	15.3911	-2.87792	1.99789e-05	Mitochondrial outer membrane protein, required for assembly of the translocase of the outer membrane (TOM) complex and thereby for mitochondrial protein import; N terminus is exposed to the cytosol: transmembrane segment is highly conserved
YJL184W	GON7	47.4961	30.6605	21.852	12.3655	14.1673	11.0055	-2.8931	4.20843e-06	Protein proposed to be involved in the modification of N-linked oligosaccharides, osmotic stress response, telomere uncapping and elongation, transcription; component of the EKC/KEOPS protein complex with Kae1p, Cgi121p, Pcc1p, and Bud32p
YCR089W	FIG2	24.3342	24.2237	22.9777	10.272	8.38683	7.76991	-2.92138	0	Cell wall adhesin, expressed specifically during mating; may be involved in maintenance of cell wall integrity during mating
YAL020C	ATS1	13.6083	9.54698	6.08453	3.82566	2.99081	3.98858	-2.9337	0.000180753	Protein required, with Elongator complex, Kti11p, and Kti12p, for modification of wobble nucleosides in tRNA; has a potential role in regulatory interactions between microtubules and the cell cycle
YPR124W	CTR1	22.8069	32.5438	30.2366	6.54807	11.4256	13.1726	-2.94003	0	High-affinity copper transporter of the plasma membrane, mediates nearly all copper uptake under low copper conditions; transcriptionally induced at low copper levels and degraded at high copper levels
YIR036C	IRC24	36.858	25.6666	18.2468	9.95665	10.5686	8.86155	-2.98267	6.80385e-11	Putative benzil reductase;(GFP)-fusion protein localizes to the cytoplasm and is induced by the DNA-damaging agent MMS; sequence similarity with short-chain dehydrogenase/reductases; null mutant has increased spontaneous Rad52p foci
YDR476C		56.05	28.889	21.2423	14.6031	10.1041	13.5746	-3.01434	2.21431e-06	Putative protein of unknown function; green fluorescent protein (GFP)-fusion protein localizes to the endoplasmic reticulum; YDR476C is not an essential gene
YDR078C	SHU2	13.432	16.2884	13.6087	6.35626	4.30574	4.93187	-3.0148	1.35974e-08	Protein involved in a Rad51p-, Rad54p-dependent pathway for homologous recombination repair, important for error-free repair of spontaneous and induced DNA lesions to protect the genome from mutation; associates with Shu1p, Psy3p, and Csm2p
YJL062W-A	COA3	39.452	21.391	14.0033	8.06566	8.81175	9.44545	-3.08444	0.00745225	Mitochondrial inner membrane protein that participates in regulation of COX1 translation, Cox1p stabilization, and cytochrome oxidase assembly
YFR034C	PHO4	32.0083	21.5505	16.5926	7.3482	8.36387	8.61618	-3.12219	1.58229e-12	Basic helix-loop-helix (bHLH) transcription factor of the myc-family; binds cooperatively with Pho2p to the PHO5 promoter; function is regulated by phosphorylation at multiple sites and by phosphate availability
YIL080W		17.57	15.8367	16.0674	5.91453	5.865	5.09886	-3.16367	0	#N/A
YLR452C	SST2	81.6462	80.9279	76.6139	30.0314	26.1671	25.0549	-3.17645	0	GTPase-activating protein for Gpa1p, regulates desensitization to alpha factor pheromone; also required to prevent receptor-independent signaling of the mating pathway; member of the RGS (regulator of G-protein signaling) family
YKL178C	STE3	245.125	238.319	244.501	90.998	77.1559	75.1946	-3.22299	0	Receptor for a factor pheromone, couples to MAP kinase cascade to mediate pheromone response; transcribed in alpha cells and required for mating by alpha cells, ligand bound receptors endocytosed and recycled to the plasma membrane; GPCR
YKR042W	UTH1	1913.59	1573.15	1436.26	539.337	484.219	514.995	-3.45457	0	Mitochondrial outer membrane and cell wall localized SUN family member involved in cell wall biogenesis and required for mitochondrial autophagy; involved in the oxidative stress response, life span during starvation, and cell death
YHR041C	SRB2	20.6309	9.88111	6.42096	3.80649	2.93851	4.77376	-3.47775	0.00245619	Subunit of the RNA polymerase II mediator complex; associates with core polymerase subunits to form the RNA polymerase II holoenzyme; general transcription factor involved in telomere maintenance
YJR047C	ANB1	83.8697	80.1442	84.0809	22.413	24.4174	29.4076	-3.48198	0	Translation elongation factor eIF-5A, previously thought to function in translation initiation; similar to and functionally redundant with Hyp2p; undergoes an essential hypusination modification; expressed under anaerobic conditions
YBL005W-A		11.0323	9.10777	13.9101	3.06301	2.65569	4.56809	-3.51967	0	Retrotransposon TYA Gag gene co-transcribed with TYB Pol; translated as TYA or TYA-TYB polyprotein; Gag is a nucleocapsid protein that is the structural constituent of virus-like particles (VLPs); similar to retroviral Gag
YJL157C	FAR1	30.1209	29.0371	28.3953	9.7969	8.45604	8.48477	-3.53688	0	Cyclin-dependent kinase inhibitor that mediates cell cycle arrest in response to pheromone; also forms a complex with Cdc24p, Ste4p, and Ste18p that may specify the direction of polarized growth during mating; potential Cdc28p substrate
YLR112W		16.4614	17.5203	15.5912	3.65077	7.62731	3.71341	-3.56061	4.83382e-08	Dubious open reading frame unlikely to encode a protein, based on available experimental and comparative sequence data
YOR383C	FIT3	307.748	195.928	233.331	79.4266	72.2524	63.0827	-3.70753	0	Mannoprotein that is incorporated into the cell wall via a glycosylphosphatidylinositol (GPI) anchor, involved in the retention of siderophore-iron in the cell wall
YCR046C	IMG1	33.3262	18.757	10.6261	7.5163	4.66033	6.11621	-3.7284	3.51836e-05	Mitochondrial ribosomal protein of the large subunit, required for respiration and for maintenance of the mitochondrial genome
YER146W	LSM5	66.0596	44.686	29.2264	12.8165	10.6269	16.9375	-3.74861	5.14561e-09	Lsm (Like Sm) protein; part of heteroheptameric complexes (Lsm2p-7p and either Lsm1p or 8p): cytoplasmic Lsm1p complex involved in mRNA decay; nuclear Lsm8p complex part of U6 snRNP and possibly involved in processing tRNA, snoRNA, and rRNA
YBR067C	TIP1	251.667	201.982	183.532	65.5755	55.995	60.5189	-3.77991	0	Major cell wall mannoprotein with possible lipase activity; transcription is induced by heat- and cold-shock; member of the Srp1p/Tip1p family of serine-alanine-rich proteins
YBL016W	FUS3	104.705	81.5881	82.9223	26.9167	25.0074	24.5069	-3.80239	0	Mitogen-activated serine/threonine protein kinase involved in mating; phosphoactivated by Ste7p; substrates include Ste12p, Far1p, Bni1p, Sst2p; inhibits invasive growth during mating by phosphorylating Tec1p, promoting its degradation
YHR214W-A		8.29844	6.62418	7.20156	1.35214	1.91366	2.60741	-3.96998	2.87774e-05	Dubious open reading frame unlikely to encode a protein, based on experimental and comparative sequence data; similar to the fungal specific protein encoded by YAR068W; induced by zinc deficiency
YHR189W	PTH1	8.54671	7.86578	5.12295	2.10254	1.62311	2.0414	-4.03902	1.42546e-05	One of two (see also PTH2) mitochondrially-localized peptidyl-tRNA hydrolases; dispensable for respiratory growth on rich medium, but required for respiratory growth on minimal medium
YKL103C	APE1	19.7022	19.1107	18.7074	4.82044	5.41771	4.7319	-4.13951	0	Vacuolar aminopeptidase yscI; zinc metalloproteinase that belongs to the peptidase family M18; often used as a marker protein in studies of autophagy and cytosol to vacuole targeting (CVT) pathway
YLR437C	DIF1	21.4981	9.15239	8.70636	3.81424	2.57059	3.6372	-4.2443	0.000203041	Protein that regulates the nuclear localization of ribonucleotide reductase Rnr2p and Rnr4p subunits; phosphorylated by Dun1p in response to DNA damage and degraded; N-terminal half has similarity to S. pombe Spd1 protein
YJR113C	RSM7	35.493	19.5337	12.8987	6.62439	4.72242	6.02681	-4.24699	2.3497e-10	Mitochondrial ribosomal protein of the small subunit, has similarity to E. coli S7 ribosomal protein
YCR051W		99.1825	49.6343	31.5585	13.9155	13.9019	16.9019	-4.38731	3.16458e-12	Putative protein of unknown function; green fluorescent protein (GFP)-fusion protein localizes to the cytoplasm and nucleus; contains ankyrin (Ank) repeats; YCR051W is not an essential gene
YOL104C	NDJ1	11.8784	13.2891	10.6612	3.72317	2.82984	2.02502	-4.55339	0	Meiosis-specific telomere protein, required for bouquet formation, effective homolog pairing, ordered cross-over distribution, sister chromatid cohesion at meiotic telomeres, chromosomal segregation and telomere-led rapid prophase movement
YHL006C	SHU1	8.69098	5.27929	4.23694	1.45064	1.59683	0.860725	-5.02251	0.000699436	Protein involved in a Rad51p-, Rad54p-dependent pathway for homologous recombination repair, important for error-free repair of spontaneous and induced DNA lesions to protect the genome from mutation; associates with Shu2p, Psy3p, and Csm2p
YCL020W		5.32256	7.68259	5.05787	1.74638	0.86311	1.0362	-5.36712	3.95572e-12	Retrotransposon TYA Gag gene co-transcribed with TYB Pol; translated as TYA or TYA-TYB polyprotein; Gag is a nucleocapsid protein that is the structural constituent of virus-like particles (VLPs); similar to retroviral Gag
YMR232W	FUS2	5.24029	6.19541	4.5516	1.07692	1.27013	0.862629	-5.39244	0	Cytoplasmic protein localized to the shmoo tip; required for the alignment of parental nuclei before nuclear fusion during mating
YPR137C-A		36.726	28.6443	28.6735	6.29158	5.3895	6.48373	-5.57898	0	Retrotransposon TYA Gag gene co-transcribed with TYB Pol; translated as TYA or TYA-TYB polyprotein; Gag is a nucleocapsid protein that is the structural constituent of virus-like particles (VLPs); similar to retroviral Gag
YDR524C-B		885.243	366.096	261.753	105.164	77.1177	109.601	-5.64684	0	Putative protein of unknown function
YAR010C		35.2018	27.949	26.1987	6.29158	4.92085	5.23119	-5.87273	0	Retrotransposon TYA Gag gene co-transcribed with TYB Pol; in YARCTY1-1 TYB is mutant and probably non-functional
YOL154W	ZPS1	44.0434	52.8587	84.7517	11.6825	8.68037	11.0474	-6.16511	0	Putative GPI-anchored protein; transcription is induced under low-zinc conditions, as mediated by the Zap1p transcription factor, and at alkaline pH
YGL255W	ZRT1	1123.26	1215.03	1380.08	211.009	226.685	209.433	-6.17069	0	High-affinity zinc transporter of the plasma membrane, responsible for the majority of zinc uptake; transcription is induced under low-zinc conditions by the Zap1p transcription factor
YPL192C	PRM3	8.36037	7.0931	10.3915	2.17957	1.2853	0.969921	-6.18626	3.16687e-07	Pheromone-regulated protein required for nuclear envelope fusion during karyogamy; localizes to the outer face of the nuclear membrane; interacts with Kar5p at the spindle pole body
YCL027W	FUS1	32.8194	29.8835	31.6918	5.62205	4.56593	4.56033	-6.90573	0	Membrane protein localized to the shmoo tip, required for cell fusion; expression regulated by mating pheromone; proposed to coordinate signaling, fusion, and polarization events required for fusion; potential Cdc28p substrate
YNR044W	AGA1	107.003	97.5561	101.86	14.3315	12.336	11.0546	-8.76796	0	Anchorage subunit of a-agglutinin of a-cells, highly O-glycosylated protein with N-terminal secretion signal and C-terminal signal for addition of GPI anchor to cell wall, linked to adhesion subunit Aga2p via two disulfide bonds
YHL028W	WSC4	16.6908	14.3689	15.5877	1.74707	1.42104	1.71577	-10.2445	0	ER membrane protein involved in the translocation of soluble secretory proteins and insertion of membrane proteins into the ER membrane; may also have a role in the stress response but has only partial functional overlap with WSC1-3
YNL279W	PRM1	35.2478	28.7616	28.197	2.26105	1.76913	1.81604	-17.0222	0	Pheromone-regulated multispanning membrane protein involved in membrane fusion during mating; predicted to have 5 transmembrane segments and a coiled coil domain; localizes to the shmoo tip; regulated by Ste12p
YJR004C	SAG1	959.313	930.129	932.235	67.6879	48.2031	47.0166	-18.6615	0	Alpha-agglutinin of alpha-cells, binds to Aga1p during agglutination, N-terminal half is homologous to the immunoglobulin superfamily and contains binding site for a-agglutinin, C-terminal half is highly glycosylated and contains GPI anchor
YBR040W	FIG1	8.02883	7.38313	7.92956	0	0.230408	0.76069	-23.3416	0	Integral membrane protein required for efficient mating; may participate in or regulate the low affinity Ca2+ influx system, which affects intracellular signaling and cell-cell fusion during mating
YML047C	PRM6	7.52602	6.94856	5.65042	0.103421	0.195161	0.368185	-30.4821	0	Pheromone-regulated protein, predicted to have 2 transmembrane segments; regulated by Ste12p during mating
YGL089C	MF(ALPHA)2	289.926	248.325	213.674	9.35322	3.13145	3.22238	-51.8938	0	Mating pheromone alpha-factor, made by alpha cells; interacts with mating type a cells to induce cell cycle arrest and other responses leading to mating; also encoded by MF(ALPHA)1, which is more highly expressed than MF(ALPHA)2

## Sheet: PUUP vs DMSO
ORF	Gene_Name	DMSO-RepA-FPKM	DMSO-RepB-FPKM	DMSO-RepC-FPKM	PUUP-RepA-FPKM	PUUP-RepB-FPKM	PUUP-RepC-FPKM	Fold change (Normalized value from CLCGxWB software)	p-value (Bonferroni corrected)	Description
YPL171C	OYE3	0.478927	0.22938	0.281551	34.228	35.6033	50.9318	114.366	0	Conserved NADPH oxidoreductase containing flavin mononucleotide (FMN), homologous to Oye2p with different ligand binding and catalytic properties; has potential roles in oxidative stress response and programmed cell death
YKL071W		2.11728	1.19302	1.17148	81.0096	105.493	148.297	70.7576	0	Putative protein of unknown function; expression induced in cells treated with the mycotoxin patulin, and also the quinone methide triterpene celastrol; green fluorescent protein (GFP)-fusion protein localizes to the cytoplasm
YOR049C	RSB1	0	0.34547	0.636067	16.1603	20.7177	27.4149	63.8314	0	Suppressor of sphingoid long chain base (LCB) sensitivity of an LCB-lyase mutation; putative integral membrane transporter or flippase that may transport LCBs from the cytoplasmic side toward the extracytoplasmic side of the membrane
YLR346C		1.25523	1.50297	2.95168	65.0136	89.0718	106.558	44.3712	0	Putative protein of unknown function found in mitochondria; expression is regulated by transcription factors involved in pleiotropic drug resistance, Pdr1p and Yrr1p; YLR346C is not an essential gene
YER103W	SSA4	17.8211	20.5993	20.0168	554.898	658.184	897.872	35.0008	0	Heat shock protein that is highly induced upon stress; plays a role in SRP-dependent cotranslational protein-membrane targeting and translocation; member of the HSP70 family; cytoplasmic protein that concentrates in nuclei upon starvation
YCL026C-B	HBN1	2.47487	2.37066	1.93989	69.6367	54.0173	92.4602	30.6634	0	Putative protein of unknown function; similar to bacterial nitroreductases; green fluorescent protein (GFP)-fusion protein localizes to the cytoplasm and nucleus; protein becomes insoluble upon intracellular iron depletion
YBR072W	HSP26	12.9522	10.9807	12.603	238.142	325.985	358.333	24.3797	0	Small heat shock protein (sHSP) with chaperone activity; forms hollow, sphere-shaped oligomers that suppress unfolded proteins aggregation; oligomer activation requires heat-induced conformational change; also has mRNA binding activity
YFL014W	HSP12	2.32787	1.11493	1.71063	44.0223	27.0943	33.5819	19.7651	0	Plasma membrane localized protein that protects membranes from desiccation; induced by heat shock, oxidative stress, osmostress, stationary phase entry, glucose depletion, oleate and alcohol; regulated by the HOG and Ras-Pka pathways
YOL151W	GRE2	23.6096	25.2078	28.3078	345.035	453.096	606.314	17.6253	0	3-methylbutanal reductase and NADPH-dependent methylglyoxal reductase (D-lactaldehyde dehydrogenase); stress induced (osmotic, ionic, oxidative, heat shock and heavy metals); regulated by the HOG pathway
YFL057C	AAD16	11.297	10.621	13.5285	135.672	163.063	242.135	14.7989	0	Putative aryl-alcohol dehydrogenase with similarity to P. chrysosporium aryl-alcohol dehydrogenase; mutational analysis has not yet revealed a physiological role
YGR035C		8.48082	9.17194	11.258	124.165	158.591	151.185	14.5731	0	Putative protein of unknown function, potential Cdc28p substrate; transcription is activated by paralogous transcription factors Yrm1p and Yrr1p along with genes involved in multidrug resistance
YFL056C	AAD6	12.7732	10.2202	10.9545	132.787	167.908	195.94	14.1163	0	Putative aryl-alcohol dehydrogenase with similarity to P. chrysosporium aryl-alcohol dehydrogenase, involved in the oxidative stress response; expression induced in cells treated with the mycotoxin patulin
YGR142W	BTN2	39.1731	55.2038	63.3642	433.387	653.103	890.922	12.129	0	v-SNARE binding protein that facilitates specific protein retrieval from a late endosome to the Golgi; modulates arginine uptake, possible role in mediating pH homeostasis between the vacuole and plasma membrane H(+)-ATPase
YIL101C	XBP1	1.0373	0.709734	1.10346	9.47205	9.4954	12.7168	10.8942	0	Transcriptional repressor that binds to promoter sequences of the cyclin genes, CYS3, and SMF2; expression is induced by stress or starvation during mitosis, and late in meiosis; member of the Swi4p/Mbp1p family; potential Cdc28p substrate
YAL061W	BDH2	3.75216	2.93402	2.61097	32.9097	26.7953	41.2976	10.5369	0	Putative medium-chain alcohol dehydrogenase with similarity to BDH1; transcription induced by constitutively active PDR1 and PDR3
YOR153W	PDR5	82.6668	87.6217	83.9048	744.022	899.159	982.42	10.0128	0	Plasma membrane ATP-binding cassette (ABC) transporter, multidrug transporter actively regulated by Pdr1p; also involved in steroid transport, cation resistance, and cellular detoxification during exponential growth
YLR142W	PUT1	1.40917	1.60694	1.34125	10.9925	13.9072	18.0203	9.4377	0	Proline oxidase, nuclear-encoded mitochondrial protein involved in utilization of proline as sole nitrogen source; PUT1 transcription is induced by Put3p in the presence of proline and the absence of a preferred nitrogen source
YML131W		18.7152	21.6969	20.2565	115.622	159.053	225.344	7.9498	0	Putative protein of unknown function with similarity to medium chain dehydrogenase/reductases; expression induced by stresses including osmotic shock, DNA damaging agents, and other chemicals; GFP-fusion protein localizes to the cytoplasm
YDR533C	HSP31	19.2319	18.9374	18.6589	102.899	141.182	189.238	7.34789	0	Possible chaperone and cysteine protease with similarity to E. coli Hsp31; member of the DJ-1/ThiJ/PfpI superfamily, which includes human DJ-1 involved in Parkinson's disease; exists as a dimer and contains a putative metal-binding site
YPL240C	HSP82	91.6969	114.264	110.305	503.49	744.077	990.89	6.83052	0	Hsp90 chaperone required for pheromone signaling and negative regulation of Hsf1p; docks with Tom70p for mitochondrial preprotein delivery; promotes telomerase DNA binding and nucleotide addition; interacts with Cns1p, Cpr6p, Cpr7p, Sti1p
YLR460C		2.29237	2.60248	3.09457	14.0719	18.6162	23.2713	6.79098	0	Member of the quinone oxidoreductase family, up-regulated in response to the fungicide mancozeb; possibly up-regulated by iodine
YNL134C		38.4608	38.0613	40.429	194.143	225.561	326.269	6.18013	0	Putative protein of unknown function with similarity to dehydrogenases from other model organisms; green fluorescent protein (GFP)-fusion protein localizes to both the cytoplasm and nucleus and is induced by the DNA-damaging agent MMS
YJL144W		15.5469	16.3523	19.713	87.831	80.5753	143.769	5.90613	0	Cytoplasmic hydrophilin of unknown function, possibly involved in the dessication response; expression induced by osmotic stress, starvation and during stationary phase; GFP-fusion protein is induced by the DNA-damaging agent MMS
YLR327C	TMA10	47.0926	32.0702	39.7968	233.277	211.068	271.09	5.86937	0	Protein of unknown function that associates with ribosomes; putative homolog of the F1F0-ATPase synthase regulator Stf2p
YMR084W		2.92091	3.84714	3.86356	15.3632	20.1055	28.7666	5.83524	0	Putative protein of unknown function; YMR084W and adjacent ORF YMR085W are merged in related strains
YMR085W		4.28748	5.87719	6.6055	23.0081	28.6425	45.117	5.60009	0	Putative protein of unknown function; YMR085W and adjacent ORF YMR084W are merged in related strains
YDR258C	HSP78	30.8257	36.3244	41.2027	135.226	191.157	251.698	5.16147	0	Oligomeric mitochondrial matrix chaperone that cooperates with Ssc1p in mitochondrial thermotolerance after heat shock; able to prevent the aggregation of misfolded proteins as well as resolubilize protein aggregates
YBR068C	BAP2	2.04643	2.06079	3.02306	10.2138	12.057	14.6153	5.07598	0	High-affinity leucine permease, functions as a branched-chain amino acid permease involved in the uptake of leucine, isoleucine and valine; contains 12 predicted transmembrane domains
YKR076W	ECM4	7.76481	6.03293	7.91226	27.1025	36.5387	46.8166	4.92068	0	Omega class glutathione transferase; not essential; similar to Ygr154cp; green fluorescent protein (GFP)-fusion protein localizes to the cytoplasm
YDR011W	SNQ2	35.3114	39.0707	38.8116	150.666	190.522	233.926	4.92	0	Plasma membrane ATP-binding cassette (ABC) transporter, multidrug transporter involved in multidrug resistance and resistance to singlet oxygen species
YDR171W	HSP42	106.751	119.543	118.607	467.495	502.822	754.125	4.85471	0	Small heat shock protein (sHSP) with chaperone activity; forms barrel-shaped oligomers that suppress unfolded protein aggregation; involved in cytoskeleton reorganization after heat shock
YLL026W	HSP104	122.716	151.245	157.533	502.117	681.395	960.351	4.80644	0	Heat shock protein that cooperates with Ydj1p (Hsp40) and Ssa1p (Hsp70) to refold and reactivate previously denatured, aggregated proteins; responsive to stresses including: heat, ethanol, and sodium arsenite; involved in [PSI+] propagation
YGR243W	MPC3	6.75004	3.12862	5.63229	20.5624	23.5447	31.6533	4.75064	2.67961e-09	Putative protein of unknown function; expression regulated by osmotic and alkaline stresses; the authentic, non-tagged protein is detected in highly purified mitochondria in high-throughput studies
YOR152C		6.60092	7.03879	5.12525	22.2026	31.6105	38.0071	4.67488	0	Putative protein of unknown function; has no similarity to any known protein; YOR152C is not an essential gene
YNL160W	YGP1	30.0246	24.1829	31.9094	118.248	117.4	169.893	4.58748	0	Cell wall-related secretory glycoprotein; induced by nutrient deprivation-associated growth arrest and upon entry into stationary phase; may be involved in adaptation prior to stationary phase entry; has similarity to Sps100p
YMR102C		10.9633	12.8517	12.1691	45.9884	53.9426	58.49	4.27191	0	Protein of unknown function; transcription is activated by paralogous transcription factors Yrm1p and Yrr1p along with genes involved in multidrug resistance; mutant shows increased resistance to azoles; YMR102C is not an essential gene
YBR056W-A		15.2875	22.881	30.3318	81.4825	106.186	106.028	4.19583	0	Dubious open reading frame unlikely to encode a protein, based on available experimental and comparative sequence data; partially overlaps the dubious ORF YBR056C-B
YGR213C	RTA1	2.0131	3.37458	1.06511	7.56542	7.40709	12.8451	4.1109	4.72398e-05	Protein involved in 7-aminocholesterol resistance; has seven potential membrane-spanning regions; expression is induced under both low-heme and low-oxygen conditions; member of the fungal lipid-translocating exporter (LTE) family of protein
YLL028W	TPO1	4.5804	3.65628	4.61609	18.9686	15.7232	17.6689	4.01367	0	Polyamine transporter that recognizes spermine, putrescine, and spermidine; catalyzes uptake of polyamines at alkaline pH and excretion at acidic pH; phosphorylation enhances activity and sorting to the plasma membrane
YPR030W	CSR2	3.33776	2.70534	3.48835	9.01668	13.153	17.4115	4.00643	0	Nuclear protein proposed to regulate utilization of nonfermentable carbon sources and endocytosis of plasma membrane proteins; overproduction suppresses chs5 spa2 lethality at high temp; ubiquitinated by Rsp5p, deubiquitinated by Ubp2p
YOR385W		33.3282	39.3002	41.2551	109.914	155.114	191.756	3.87801	0	Putative protein of unknown function; green fluorescent protein (GFP)-fusion protein localizes to the cytoplasm; YOR385W is not an essential gene
YMR090W		20.4965	16.1371	19.6423	56.682	77.1658	90.0447	3.84395	0	Putative protein of unknown function with similarity to DTDP-glucose 4,6-dehydratases; GFP-fusion protein localizes to the cytoplasm; up-regulated in response to the fungicide mancozeb; not essential for viability
YMR107W	SPG4	2.20747	3.17178	2.27101	7.44502	10.7744	12.8605	3.8314	0.00270523	Protein required for survival at high temperature during stationary phase; not required for growth on nonfermentable carbon sources
YER185W	PUG1	1.57935	3.22742	3.83767	8.21821	13.2826	11.8008	3.72519	3.68146e-06	Plasma membrane protein with roles in the uptake of protoprophyrin IX and the efflux of heme; expression is induced under both low-heme and low-oxygen conditions; member of the fungal lipid-translocating exporter (LTE) family of proteins
YDL020C	RPN4	38.807	39.9393	41.3832	118.447	159.211	177.664	3.66548	0	Transcription factor that stimulates expression of proteasome genes; Rpn4p levels are in turn regulated by the 26S proteasome in a negative feedback control mechanism; RPN4 is transcriptionally regulated by various stress responses
YLR054C	OSW2	1.23618	1.22642	1.97254	4.33938	5.03911	7.10387	3.64934	1.54416e-08	Protein of unknown function proposed to be involved in the assembly of the spore wall
YBR101C	FES1	131.883	138.868	139.543	368.958	514.238	648.015	3.6031	0	Hsp70 (Ssa1p) nucleotide exchange factor, cytosolic homolog of Sil1p, which is the nucleotide exchange factor for BiP (Kar2p) in the endoplasmic reticulum
YHR096C	HXT5	2.1051	1.96475	1.84045	5.61739	7.29569	8.62528	3.50482	6.74847e-10	Hexose transporter with moderate affinity for glucose, induced in the presence of non-fermentable carbon sources, induced by a decrease in growth rate, contains an extended N-terminal domain relative to other HXTs
YOR134W	BAG7	2.10786	2.61736	4.13056	8.50081	11.8418	9.87612	3.33183	4.91776e-08	Rho GTPase activating protein (RhoGAP), stimulates the intrinsic GTPase activity of Rho1p, which plays a role in actin cytoskeleton organization and control of cell wall synthesis; structurally and functionally related to Sac7p
YHR138C		36.1832	43.4579	35.6704	94.9448	128.745	168.64	3.27748	0	Putative protein of unknown function; has similarity to Pbi2p; double null mutant lacking Pbi2p and Yhr138p exhibits highly fragmented vacuoles
YCL026C-A	FRM2	3.46481	3.16088	2.32787	8.10838	8.67251	12.0839	3.10537	0.0007946	Protein of unknown function, involved in the integration of lipid signaling pathways with cellular homeostasis; expression induced in cells treated with the mycotoxin patulin; has similarity to bacterial nitroreductases
YHL021C	AIM17	77.6166	79.8094	89.4008	193.733	247.78	343.989	3.0805	0	Putative protein of unknown function; the authentic, non-tagged protein is detected in highly purified mitochondria in high-throughput studies; null mutant displays reduced frequency of mitochondrial genome loss
YLR099C	ICT1	17.0981	15.3691	15.4347	49.6622	43.0809	55.8418	3.03291	0	Lysophosphatidic acid acyltransferase, responsible for enhanced phospholipid synthesis during organic solvent stress; null displays increased sensitivity to Calcofluor white; highly expressed during organic solvent stress
YDR406W	PDR15	4.97906	5.97178	5.09165	13.3253	15.1752	19.8258	2.91933	0	Plasma membrane ATP binding cassette (ABC) transporter, multidrug transporter and general stress response factor implicated in cellular detoxification; regulated by Pdr1p, Pdr3p and Pdr8p; promoter contains a PDR responsive element
YGR281W	YOR1	14.3366	15.351	14.9976	35.9564	48.2981	50.5634	2.91646	0	Plasma membrane ATP-binding cassette (ABC) transporter, multidrug transporter mediates export of many different organic anions including oligomycin; similar to human cystic fibrosis transmembrane receptor (CFTR)
YAL005C	SSA1	284.042	304.65	312.543	686.427	833.795	1165.45	2.88616	3.16458e-11	ATPase involved in protein folding and nuclear localization signal (NLS)-directed nuclear transport; member of heat shock protein 70 (HSP70) family; forms a chaperone complex with Ydj1p; localized to the nucleus, cytoplasm, and cell wall
YIL172C	IMA3	2.2243	1.35114	1.65845	4.75724	4.88852	5.77942	2.88277	0.000803793	Alpha-glucosidase with broad substrate specificity for alpha-1,4- and alpha-1,6-glucosides; member of IMA isomaltase family; not required for isomaltose utilization, but Ima3p overexpression allows the ima1 null mutant to grow on isomaltose
YNL231C	PDR16	75.7468	81.8775	79.0099	191.809	257.013	254.791	2.8742	0	Phosphatidylinositol transfer protein (PITP) controlled by the multiple drug resistance regulator Pdr1p, localizes to lipid particles and microsomes, controls levels of various lipids, may regulate lipid synthesis, homologous to Pdr17p
YNL077W	APJ1	25.292	29.0376	27.8875	62.2704	78.9664	97.9636	2.81653	0	Putative chaperone of the HSP40 (DNAJ) family; overexpression interferes with propagation of the [Psi+] prion; the authentic, non-tagged protein is detected in highly purified mitochondria in high-throughput studies
YHR140W		3.7343	3.70481	4.23382	8.482	11.617	13.4678	2.7793	0.00199928	Putative integral membrane protein of unknown function
YPR154W	PIN3	56.9036	56.069	62.8975	147.079	143.099	207.69	2.76041	0	Protein that induces appearance of [PIN+] prion when overproduced
YGR211W	ZPR1	115.085	122.453	123.721	267.713	322.181	408.363	2.67835	0	Essential protein with two zinc fingers, present in the nucleus of growing cells but relocates to the cytoplasm in starved cells via a process mediated by Cpr1p; binds to translation elongation factor eEF-1 (Tef1p)
YGL209W	MIG2	17.7174	16.9713	17.5887	51.7014	46.1878	44.3296	2.66729	0	Protein containing zinc fingers, involved in repression, along with Mig1p, of SUC2 (invertase) expression by high levels of glucose; binds to Mig1p-binding sites in SUC2 promoter
YMR169C	ALD3	5.42941	5.50317	6.30944	11.9238	14.0324	21.3677	2.66581	2.34654e-09	Cytoplasmic aldehyde dehydrogenase, involved in beta-alanine synthesis; uses NAD+ as the preferred coenzyme; very similar to Ald2p; expression is induced by stress and repressed by glucose
YLR108C		12.8428	14.1316	13.4739	24.5607	36.5969	47.5053	2.58726	0	Protein of unknown function; green fluorescent protein (GFP)-fusion protein localizes to the nucleus; YLR108C is not an esssential gene
YLL060C	GTT2	12.858	11.5304	10.4539	31.8981	23.4189	36.4301	2.58057	7.62189e-09	Glutathione S-transferase capable of homodimerization; functional overlap with Gtt2p, Grx1p, and Grx2p
YBR093C	PHO5	90.6217	99.2535	122.793	256.833	276.097	292.883	2.58029	0	Repressible acid phosphatase (1 of 3) that also mediates extracellular nucleotide-derived phosphate hydrolysis; secretory pathway derived cell surface glycoprotein; induced by phosphate starvation and coordinately regulated by PHO4 and PHO2
YHR087W	RTC3	20.8625	12.319	16.4649	41.8592	34.3361	52.6448	2.54069	3.77412e-05	Protein of unknown function involved in RNA metabolism; has structural similarity to SBDS, the human protein mutated in Shwachman-Diamond Syndrome (the yeast SBDS ortholog = SDO1); null mutation suppresses cdc13-1 temperature sensitivity
YMR316W	DIA1	50.1494	67.4167	72.4761	126.486	156.051	197.939	2.45688	0	Protein of unknown function, involved in invasive and pseudohyphal growth; green fluorescent protein (GFP)-fusion protein localizes to the cytoplasm in a punctate pattern
YJL171C		36.8458	43.9441	44.5541	87.6364	96.5042	126.599	2.41207	0	GPI-anchored cell wall protein of unknown function; induced in response to cell wall damaging agents and by mutations in genes involved in cell wall biogenesis; sequence similarity to YBR162C/TOS1, a covalently bound cell wall protein
YDL234C	GYP7	28.3232	30.4553	35.8203	60.1183	78.8304	95.6217	2.40422	0	GTPase-activating protein for yeast Rab family members including: Ypt7p (most effective), Ypt1p, Ypt31p, and Ypt32p (in vitro); involved in vesicle mediated protein trafficking
YOR019W		4.94792	5.41068	5.86904	9.24044	13.2177	17.9297	2.40409	3.59172e-08	Protein of unknown function that may interact with ribosomes, based on co-purification experiments
YBR182C	SMP1	3.88621	3.85794	4.07078	9.8046	7.64034	11.1341	2.39208	7.10118e-05	Putative transcription factor involved in regulating the response to osmotic stress; member of the MADS-box family of transcription factors
YMR291W	TDA1	32.5535	35.2047	34.4924	81.6017	81.9737	85.7427	2.38221	0	Putative kinase of unknown function; green fluorescent protein (GFP)-fusion protein localizes to the cytoplasm and nucleus; YMR291W is not an essential gene
YKL109W	HAP4	24.6262	19.1697	19.5968	36.4566	59.5901	60.2869	2.36533	8.78171e-11	Subunit of the heme-activated, glucose-repressed Hap2p/3p/4p/5p CCAAT-binding complex, a transcriptional activator and global regulator of respiratory gene expression; provides the principal activation function of the complex
YGL006W	PMC1	25.4376	26.8475	27.8889	49.1292	63.7937	81.7792	2.34974	0	Vacuolar Ca2+ ATPase involved in depleting cytosol of Ca2+ ions; prevents growth inhibition by activation of calcineurin in the presence of elevated concentrations of calcium; similar to mammalian PMCA1a
YML100W	TSL1	28.6006	31.4975	36.5382	57.9546	66.4414	105.459	2.309	1.48735e-10	Large subunit of trehalose 6-phosphate synthase (Tps1p)/phosphatase (Tps2p) complex, which converts uridine-5'-diphosphoglucose and glucose 6-phosphate to trehalose, similar to Tps3p and may share function; mutant has aneuploidy tolerance
YOR220W	RCN2	59.5642	71.3491	74.5605	132.883	159.572	191.217	2.28728	0	Protein of unknown function; green fluorescent protein (GFP)-fusion protein localizes to the cytoplasm and is induced in response to the DNA-damaging agent MMS; phosphorylated in response to alpha factor
YKR075C		23.6944	18.5158	23.0936	42.6604	55.2498	55.8161	2.28108	0	Protein of unknown function; similar to YOR062Cp and Reg1p; expression regulated by glucose and Rgt1p; GFP-fusion protein is induced in response to the DNA-damaging agent MMS
YLR194C		151.506	125.768	126.332	323.072	263.916	351.433	2.27108	0	Structural constituent of the cell wall attached to the plasma membrane by a GPI-anchor; expression is upregulated in response to cell wall stress
YLL056C		5.2455	4.51191	4.90878	10.9345	9.80702	12.9485	2.27087	0.00478999	Putative protein of unknown function, transcription is activated by paralogous transcription factors Yrm1p and Yrr1p and genes involved in pleiotropic drug resistance (PDR); expression is induced in cells treated with the mycotoxin patulin
YOR058C	ASE1	11.5605	11.8351	11.0013	20.957	29.3523	30.0672	2.25076	0	Mitotic spindle midzone localized microtubule-associated protein (MAP) family member; required for spindle elongation and stabilization; undergoes cell cycle-regulated degradation by anaphase promoting complex; potential Cdc28p substrate
YNL274C	GOR1	9.57512	10.2202	10.0786	16.8717	20.406	31.8764	2.24092	5.41136e-06	Glyoxylate reductase; null mutation results in increased biomass after diauxic shift; the authentic, non-tagged protein is detected in highly purified mitochondria in high-throughput studies
YHR054C		17.6722	11.8324	20.3541	25.9782	50.3724	39.5215	2.23326	7.78407e-06	Putative protein of unknown function
YGR043C	NQM1	4.98332	4.68169	4.84509	9.88105	10.0746	12.8678	2.218	0.00479366	Transaldolase of unknown function; transcription is repressed by Mot1p and induced by alpha-factor and during diauxic shift
YGR110W	CLD1	5.16725	5.63713	5.48477	10.8575	12.6104	13.6184	2.21071	5.56216e-07	Mitochondrial cardiolipin-specific phospholipase; functions upstream of Taz1p to generate monolyso-cardiolipin; transcription increases upon genotoxic stress; involved in restricting Ty1 transposition; has homology to mammalian CGI-58
YPL088W		40.7802	40.6721	42.6811	83.089	99.084	98.4808	2.19515	0	Putative aryl alcohol dehydrogenase; transcription is activated by paralogous transcription factors Yrm1p and Yrr1p along with genes involved in multidrug resistance
YJL082W	IML2	24.5309	26.3044	26.5289	49.6364	57.921	66.8657	2.18994	0	Protein of unknown function; the authentic, non-tagged protein is detected in highly purified mitochondria in high-throughput studies
YER067W	RGI1	129.219	88.9533	96.8726	164.309	221.362	325.813	2.1717	3.47441e-07	Protein of unknown function involved in energy metabolism under respiratory conditions; protein abundance is increased upon intracellular iron depletion
YNL144C		9.45993	8.39957	10.31	15.7756	21.5376	24.6383	2.12897	0	Putative protein of unknown function; the authentic, non-tagged protein is detected in highly purified mitochondria in high-throughput studies; YNL144C is not an essential gene
YNL007C	SIS1	120.144	125.161	128.467	209.09	260.098	340.302	2.09693	1.81963e-11	Type II HSP40 co-chaperone that interacts with the HSP70 protein Ssa1p; not functionally redundant with Ydj1p due to due to substrate specificity; shares similarity with bacterial DnaJ proteins
YGR250C		31.9673	37.2082	37.4896	60.3857	81.2649	88.8892	2.09228	0	Putative RNA binding protein; localizes to stress granules induced by glucose deprivation; interacts with Rbg1p in a two-hybrid
YLL039C	UBI4	122	121.92	143.837	208.235	274.203	345.337	2.06714	5.50637e-10	Ubiquitin, becomes conjugated to proteins, marking them for selective degradation via the ubiquitin-26S proteasome system; essential for the cellular stress response; encoded as a polyubiquitin precursor comprised of 5 head-to-tail repeats
YHR209W	CRG1	6.68666	11.0252	9.15072	14.8937	21.4012	21.044	2.05381	0.000383335	mRNA binding protein and putative S-adenosylmethionine-dependent methyltransferase; mediates cantharidin resistance
YER150W	SPI1	59.7201	58.8517	59.6081	127.722	100.658	143.985	2.05	5.32441e-10	GPI-anchored cell wall protein involved in weak acid resistance; basal expression requires Msn2p/Msn4p; expression is induced under conditions of stress and during the diauxic shift; similar to Sed1p
YDR043C	NRG1	12.0031	12.1585	15.086	22.7339	30.044	30.0077	2.04895	3.67566e-07	Transcriptional repressor that recruits the Cyc8p-Tup1p complex to promoters; mediates glucose repression and negatively regulates a variety of processes including filamentous growth and alkaline pH response
YBL005W	PDR3	11.4666	11.5801	12.1723	18.784	25.9787	29.1208	2.02689	0	Transcriptional activator of the pleiotropic drug resistance network, regulates expression of ATP-binding cassette (ABC) transporters through binding to cis-acting sites known as PDREs (PDR responsive elements)
YPR158W	CUR1	30.237	34.7809	30.9402	52.5439	69.3507	77.7776	2.00883	0	Protein of unknown function involved in destabilization of [URE3] prions; similar in sequence to Btn2p
YOR208W	PTP2	10.1011	12.3703	11.1248	17.8655	22.7231	28.9452	2.00256	1.00808e-08	Phosphotyrosine-specific protein phosphatase involved in the inactivation of mitogen-activated protein kinase (MAPK) during osmolarity sensing; dephosporylates Hog1p MAPK and regulates its localization; localized to the nucleus
YKL159C	RCN1	11.6256	11.2808	12.2488	19.2045	25.3957	28.1474	2.00172	0.000515853	Protein involved in calcineurin regulation during calcium signaling; has similarity to H. sapiens DSCR1 which is found in the Down Syndrome candidate region
YDR328C	SKP1	169.398	128.302	110.586	83.8315	67.2987	57.1953	-2.00105	0.000129038	Evolutionarily conserved kinetochore protein that is part of multiple protein complexes, including the SCF ubiquitin ligase complex, the CBF3 complex that binds centromeric DNA, and the RAVE complex that regulates assembly of the V-ATPase
YBR261C	TAE1	82.2873	58.6892	48.4557	43.5518	25.9952	25.9154	-2.01034	0.00955151	AdoMet-dependent proline methyltransferase; catalyzes the dimethylation of ribosomal proteins Rpl12 and Rps25 at N-terminal proline residues; has a role in protein synthesis; fusion protein localizes to the cytoplasm
YKR013W	PRY2	217.656	171.978	161.256	125.15	69.775	81.3716	-2.01641	0.000220239	Protein of unknown function
YJR017C	ESS1	77.1193	57.5557	53.0397	39.3211	29.517	25.3413	-2.02677	0.0013808	Peptidylprolyl-cis/trans-isomerase (PPIase) specific for phosphorylated serine and threonine residues N-terminal to proline; regulates phosphorylation of the RNA polymerase II large subunit (Rpo21p) C-terminal domain
YNL055C	POR1	575.247	517.774	523.96	314.084	232.228	265.52	-2.02741	5.2998e-07	Mitochondrial porin (voltage-dependent anion channel), outer membrane protein required for the maintenance of mitochondrial osmotic stability and mitochondrial membrane permeability; phosphorylated
YHR005C	GPA1	112.266	106.307	108.446	49.9498	63.4164	53.4668	-2.02927	0	GTP-binding alpha subunit of the heterotrimeric G protein that couples to pheromone receptors; negatively regulates the mating pathway by sequestering G(beta)gamma and by triggering an adaptive response; activates Vps34p at the endosome
YBL005W-A		11.0323	9.10777	13.9101	6.71426	5.66817	4.5104	-2.03289	0.00873236	Retrotransposon TYA Gag gene co-transcribed with TYB Pol; translated as TYA or TYA-TYB polyprotein; Gag is a nucleocapsid protein that is the structural constituent of virus-like particles (VLPs); similar to retroviral Gag
YBR083W	TEC1	42.59	40.2931	45.5162	22.1036	19.9389	21.6617	-2.04196	0	Transcription factor required for full Ty1 expression, Ty1-mediated gene activation, and haploid invasive and diploid pseudohyphal growth; TEA/ATTS DNA-binding domain family member
YJR025C	BNA1	168.673	150.202	169.987	76.7626	83.1781	85.007	-2.04362	0	3-hydroxyanthranilic acid dioxygenase, required for the de novo biosynthesis of NAD from tryptophan via kynurenine; expression regulated by Hst1p
YJR105W	ADO1	723.049	581.65	510.983	407.751	226.255	261.135	-2.05275	0.000625919	Adenosine kinase, required for the utilization of S-adenosylmethionine (AdoMet); may be involved in recycling adenosine produced through the methyl cycle
YER145C	FTR1	377.381	351.498	322.351	216.134	157.624	142.691	-2.06797	1.67446e-06	High affinity iron permease involved in the transport of iron across the plasma membrane; forms complex with Fet3p; expression is regulated by iron
YHR216W	IMD2	484.461	482.493	537.433	231.21	249.159	264.972	-2.06978	0	Inosine monophosphate dehydrogenase, catalyzes the rate-limiting step in GTP biosynthesis, expression is induced by mycophenolic acid resulting in resistance to the drug, expression is repressed by nutrient limitatio
YJR074W	MOG1	128.91	98.7016	78.0174	64.3632	42.583	42.1691	-2.08346	7.30873e-05	Conserved nuclear protein that interacts with GTP-Gsp1p, which is a Ran homolog of the Ras GTPase family, and stimulates nucleotide release, involved in nuclear protein import, nucleotide release is inhibited by Yrb1p
YKR048C	NAP1	154.911	107.679	84.0011	78.3635	44.9654	42.5722	-2.11705	0.00246083	Protein that interacts with mitotic cyclin Clb2p; required for the regulation of microtubule dynamics during mitosis; controls bud morphogenesis; involved in the transport of H2A and H2B histones to the nucleus; phosphorylated by CK2
YBR012C		27.207	31.5365	30.1072	12.3375	18.8848	12.6855	-2.13342	0.000913481	Dubious open reading frame, unlikely to encode a functional protein; expression induced by iron-regulated transcriptional activator Aft2p
YCL066W	HMLALPHA1	48.3761	41.984	50.4637	23.6585	23.489	19.9796	-2.13536	2.45255e-11	Silenced copy of ALPHA1 at HML, encoding a transcriptional coactivator involved in the regulation of mating-type alpha-specific gene expression
YPL274W	SAM3	68.2081	64.7103	75.3959	33.3615	31.3112	33.5259	-2.15932	0	High-affinity S-adenosylmethionine permease, required for utilization of S-adenosylmethionine as a sulfur source; has similarity to S-methylmethionine permease Mmp1p
YLR130C	ZRT2	197.649	206.723	202.85	96.7601	96.7091	91.1076	-2.18321	0	Low-affinity zinc transporter of the plasma membrane; transcription is induced under low-zinc conditions by the Zap1p transcription factor
YIL164C	NIT1	75.6995	72.5121	66.4239	38.5546	26.1984	33.2106	-2.21632	7.1203e-12	Nitrilase, member of the nitrilase branch of the nitrilase superfamily; in closely related species and other S. cerevisiae strain backgrounds YIL164C and adjacent ORF, YIL165C, likely constitute a single ORF encoding a nitrilase gene
YKR042W	UTH1	1913.59	1573.15	1436.26	984.974	588.141	650.897	-2.24308	0.00196176	Mitochondrial outer membrane and cell wall localized SUN family member involved in cell wall biogenesis and required for mitochondrial autophagy; involved in the oxidative stress response, life span during starvation, and cell death
YGL198W	YIP4	65.9153	46.6403	41.6206	28.6219	21.591	19.5658	-2.25058	5.0853e-05	Protein that interacts with Rab GTPases, localized to late Golgi vesicles; computational analysis of large-scale protein-protein interaction data suggests a possible role in vesicle-mediated transport
YGL106W	MLC1	273.351	205.834	166.844	124.403	80.4379	86.1937	-2.25693	1.13223e-06	Essential light chain for Myo1p, light chain for Myo2p; stabilizes Myo2p by binding to the neck region; interacts with Myo1p, Iqg1p, and Myo2p to coordinate formation and contraction of the actomyosin ring with targeted membrane deposition
YOL103W-B		33.667	32.7034	34.1406	14.4382	16.0144	14.4019	-2.30199	0	Retrotransposon TYA Gag and TYB Pol genes; transcribed/translated as one unit; polyprotein is processed to make a nucleocapsid-like protein (Gag), reverse transcriptase (RT), protease (PR), and integrase (IN); similar to retroviral genes
YDR155C	CPR1	1785.2	1419.41	1165.73	845.646	521.992	550.005	-2.31374	1.38451e-06	Cytoplasmic peptidyl-prolyl cis-trans isomerase (cyclophilin), catalyzes the cis-trans isomerization of peptide bonds N-terminal to proline residues; binds the drug cyclosporin A
YDR342C	HXT7	131.396	101.808	131.356	40.7828	39.736	81.5515	-2.31866	2.1254e-07	High-affinity glucose transporter of the major facilitator superfamily, nearly identical to Hxt6p, expressed at high basal levels relative to other HXTs, expression repressed by high glucose levels
YCR089W	FIG2	24.3342	24.2237	22.9777	9.88529	11.0473	10.369	-2.35245	0	Cell wall adhesin, expressed specifically during mating; may be involved in maintenance of cell wall integrity during mating
YBL029W		9.08457	8.62072	9.28371	3.19072	4.71779	3.95706	-2.3759	0.000253495	Non-essential protein of unknown function
YJL217W	REE1	140.418	126.802	140.324	56.4175	48.7952	67.8259	-2.39892	0	Cytoplasmic protein involved in the regulation of enolase (ENO1); mRNA expression is induced by calcium shortage, copper deficiency (via Mac1p) and the presence of galactose (via Gal4p); mRNA expression is also regulated by the cell cycle
YFL026W	STE2	16.7451	14.5495	17.5102	6.28297	8.12302	6.57766	-2.40585	4.66776e-11	Receptor for alpha-factor pheromone; seven transmembrane-domain GPCR that interacts with both pheromone and a heterotrimeric G protein to initiate the signaling response that leads to mating between haploid a and alpha cells
YDR365W-B		43.3825	48.0336	41.1702	17.8282	18.2044	20.369	-2.41232	0	Retrotransposon TYA Gag and TYB Pol genes; transcribed/translated as one unit; polyprotein is processed to make a nucleocapsid-like protein (Gag), reverse transcriptase (RT), protease (PR), and integrase (IN); similar to retroviral genes
YLR452C	SST2	81.6462	80.9279	76.6139	28.6815	41.0559	32.4705	-2.43102	0	GTPase-activating protein for Gpa1p, regulates desensitization to alpha factor pheromone; also required to prevent receptor-independent signaling of the mating pathway; member of the RGS (regulator of G-protein signaling) family
YAL013W	DEP1	31.3776	22.5045	18.0754	14.966	5.92001	8.66113	-2.44271	0.00545849	Transcriptional modulator involved in regulation of structural phospholipid biosynthesis genes and metabolically unrelated genes, as well as maintenance of telomeres, mating efficiency, and sporulation
YLR040C	AFB1	314.819	324.456	328.001	138.454	130.111	134.5	-2.44755	0	Putative protein of unknown function; localizes to the cell wall; predicted to be a GPI-attached protein; upregulated by Mcm1p-Alpha1p transcription factor; partially overlaps the dubious ORF YLR041W; YLR040C is not essential
YPR158C-D		58.1653	58.213	58.1655	24.7311	22.995	24.2729	-2.47624	0	Retrotransposon TYA Gag and TYB Pol genes; transcribed/translated as one unit; polyprotein is processed to make a nucleocapsid-like protein (Gag), reverse transcriptase (RT), protease (PR), and integrase (IN); similar to retroviral genes
YBR067C	TIP1	251.667	201.982	183.532	100.863	80.649	80.9707	-2.47817	0	Major cell wall mannoprotein with possible lipase activity; transcription is induced by heat- and cold-shock; member of the Srp1p/Tip1p family of serine-alanine-rich proteins
YPL187W	MF(ALPHA)1	2521.9	2420.15	2236.05	1000.37	1117.78	845.832	-2.48959	0	Mating pheromone alpha-factor, made by alpha cells; interacts with mating type a cells to induce cell cycle arrest and other responses leading to mating; also encoded by MF(ALPHA)2, although MF(ALPHA)1 produces most alpha-factor
YLL055W	YCT1	34.8361	32.0437	33.9554	12.6969	12.4694	16.0238	-2.49179	0	High-affinity cysteine-specific transporter with similarity to the Dal5p family of transporters; green fluorescent protein (GFP)-fusion protein localizes to the endoplasmic reticulum; YCT1 is not an essential gene
YJL157C	FAR1	30.1209	29.0371	28.3953	10.1699	12.8998	12.31	-2.56406	0	Cyclin-dependent kinase inhibitor that mediates cell cycle arrest in response to pheromone; also forms a complex with Cdc24p, Ste4p, and Ste18p that may specify the direction of polarized growth during mating; potential Cdc28p substrate
YCL055W	KAR4	68.2081	67.8911	65.0754	25.0605	29.3287	26.4281	-2.56997	0	Transcription factor required for gene regulation in response to pheromones; also required during meiosis; exists in two forms, a slower-migrating form more abundant during vegetative growth and a faster-migrating form induced by pheromone
YDR133C		326.656	279.23	277.214	143.753	78.1145	121.781	-2.59838	1.58229e-12	Dubious open reading frame unlikely to encode a protein, based on available experimental and comparative sequence data; partially overlaps YDR134C
YFL010C	WWM1	196.428	114.398	86.4516	73.4719	37.4133	42.8913	-2.61834	0.000216229	WW domain containing protein of unknown function; binds to Mca1p, a caspase-related protease that regulates H2O2-induced apoptosis; overexpression causes G1 phase growth arrest and clonal death that is suppressed by overexpression of MCA1
YKL178C	STE3	245.125	238.319	244.501	84.4762	105.122	94.7183	-2.64499	0	Receptor for a factor pheromone, couples to MAP kinase cascade to mediate pheromone response; transcribed in alpha cells and required for mating by alpha cells, ligand bound receptors endocytosed and recycled to the plasma membrane; GPCR
YIL080W		17.57	15.8367	16.0674	5.34963	6.65779	7.04069	-2.68327	0	Pseudogene
YCR018C	SRD1	23.3574	23.3407	33.2264	10.9759	9.96055	8.63984	-2.72572	1.55935e-09	Protein involved in the processing of pre-rRNA to mature rRNA; contains a C2/C2 zinc finger motif; srd1 mutation suppresses defects caused by the rrp1-1 mutation
YJR027W		15.5302	13.8461	13.8448	4.90056	6.26887	4.97595	-2.77554	0	Retrotransposon TYA Gag and TYB Pol genes; transcribed/translated as one unit; polyprotein is processed to make a nucleocapsid-like protein (Gag), reverse transcriptase (RT), protease (PR), and integrase (IN); similar to retroviral genes
YPR183W	DPM1	102.713	58.4609	44.3744	34.0661	20.6273	18.0248	-2.87173	1.41306e-05	Dolichol phosphate mannose (Dol-P-Man) synthase of the ER membrane, catalyzes the formation of Dol-P-Man from Dol-P and GDP-Man; required for glycosyl phosphatidylinositol membrane anchoring, O mannosylation, and protein glycosylation
YJR073C	OPI3	1218.32	829.315	755.77	442.986	252.66	261.848	-2.96628	2.54749e-10	Phospholipid methyltransferase (methylene-fatty-acyl-phospholipid synthase), catalyzes the last two steps in phosphatidylcholine biosynthesis
YBL016W	FUS3	104.705	81.5881	82.9223	32.3248	25.1216	28.4958	-3.19009	0	Mitogen-activated serine/threonine protein kinase involved in mating; phosphoactivated by Ste7p; substrates include Ste12p, Far1p, Bni1p, Sst2p; inhibits invasive growth during mating by phosphorylating Tec1p, promoting its degradation
YCL057C-A	MIC10	86.8796	68.8297	50.3066	35.2499	12.7534	14.8601	-3.25901	7.05004e-05	Putative protein of unknown function; the authentic, non-tagged protein is detected in highly purified mitochondria in high-throughput studies
YHR092C	HXT4	314.48	259.525	338.966	67.8347	91.8088	118.685	-3.39345	0	High-affinity glucose transporter of the major facilitator superfamily, expression is induced by low levels of glucose and repressed by high levels of glucose
YIR036C	IRC24	36.858	25.6666	18.2468	14.4872	3.45962	5.38172	-3.42205	0.00264618	Putative benzil reductase;(GFP)-fusion protein localizes to the cytoplasm and is induced by the DNA-damaging agent MMS; sequence similarity with short-chain dehydrogenase/reductases; null mutant has increased spontaneous Rad52p foci
YJL079C	PRY1	154.066	99.5444	75.7697	51.0977	19.2282	26.2843	-3.42498	2.56862e-06	Protein of unknown function
YMR232W	FUS2	5.24029	6.19541	4.5516	1.09181	2.19791	1.51926	-3.5567	1.01248e-07	Cytoplasmic protein localized to the shmoo tip; required for the alignment of parental nuclei before nuclear fusion during mating
YPR124W	CTR1	22.8069	32.5438	30.2366	9.39708	7.20467	7.50532	-3.5763	0	High-affinity copper transporter of the plasma membrane, mediates nearly all copper uptake under low copper conditions; transcriptionally induced at low copper levels and degraded at high copper levels
YOL154W	ZPS1	44.0434	52.8587	84.7517	17.3958	16.9208	15.2023	-3.71746	0	Putative GPI-anchored protein; transcription is induced under low-zinc conditions, as mediated by the Zap1p transcription factor, and at alkaline pH
YDR524C-B		885.243	366.096	261.753	216.826	53.8102	60.4359	-4.54839	0.00146493	Putative protein of unknown function
YMR317W		8.16337	8.67953	8.90549	1.91928	1.93799	1.71215	-4.71131	0	Putative protein of unknown function with some similarity to sialidase from Trypanosoma; YMR317W is not an essential gene
YOL104C	NDJ1	11.8784	13.2891	10.6612	2.35915	3.40442	2.11305	-4.80139	0	Meiosis-specific telomere protein, required for bouquet formation, effective homolog pairing, ordered cross-over distribution, sister chromatid cohesion at meiotic telomeres, chromosomal segregation and telomere-led rapid prophase movement
YHL006C	SHU1	8.69098	5.27929	4.23694	1.42984	0.955042	1.17614	-5.05069	0.00984462	Protein involved in a Rad51p-, Rad54p-dependent pathway for homologous recombination repair, important for error-free repair of spontaneous and induced DNA lesions to protect the genome from mutation; associates with Shu2p, Psy3p, and Csm2p
YCL027W	FUS1	32.8194	29.8835	31.6918	6.07253	6.84044	5.88527	-5.16281	0	Membrane protein localized to the shmoo tip, required for cell fusion; expression regulated by mating pheromone; proposed to coordinate signaling, fusion, and polarization events required for fusion; potential Cdc28p substrate
YAR010C		35.2018	27.949	26.1987	9.51187	3.3791	4.18822	-5.19023	0	Retrotransposon TYA Gag gene co-transcribed with TYB Pol; in YARCTY1-1 TYB is mutant and probably non-functional
YPR137C-A		36.726	28.6443	28.6735	9.51187	3.92412	4.18822	-5.30661	0	Retrotransposon TYA Gag gene co-transcribed with TYB Pol; translated as TYA or TYA-TYB polyprotein; Gag is a nucleocapsid protein that is the structural constituent of virus-like particles (VLPs); similar to retroviral Gag
YJL062W-A	COA3	39.452	21.391	14.0033	6.45565	3.91271	3.30413	-5.48357	6.31804e-05	Mitochondrial inner membrane protein that participates in regulation of COX1 translation, Cox1p stabilization, and cytochrome oxidase assembly
YER011W	TIR1	20.7112	15.5106	17.4149	2.41911	3.01619	2.64654	-6.84227	0	Cell wall mannoprotein of the Srp1p/Tip1p family of serine-alanine-rich proteins; expression is downregulated at acidic pH and induced by cold shock and anaerobiosis; abundance is increased in cells cultured without shaking
YGL255W	ZRT1	1123.26	1215.03	1380.08	203.388	189.349	141.983	-7.08066	0	High-affinity zinc transporter of the plasma membrane, responsible for the majority of zinc uptake; transcription is induced under low-zinc conditions by the Zap1p transcription factor
YNR044W	AGA1	107.003	97.5561	101.86	14.6996	14.1033	14.6285	-7.19358	0	Anchorage subunit of a-agglutinin of a-cells, highly O-glycosylated protein with N-terminal secretion signal and C-terminal signal for addition of GPI anchor to cell wall, linked to adhesion subunit Aga2p via two disulfide bonds
YBR040W	FIG1	8.02883	7.38313	7.92956	0.928404	1.28617	0.237588	-9.97929	1.58229e-12	Integral membrane protein required for efficient mating; may participate in or regulate the low affinity Ca2+ influx system, which affects intracellular signaling and cell-cell fusion during mating
YHL028W	WSC4	16.6908	14.3689	15.5877	1.52691	1.42784	1.05503	-11.7873	0	ER membrane protein involved in the translocation of soluble secretory proteins and insertion of membrane proteins into the ER membrane; may also have a role in the stress response but has only partial functional overlap with WSC1-3
YNL279W	PRM1	35.2478	28.7616	28.197	2.60913	1.74274	2.09253	-14.3009	0	Pheromone-regulated multispanning membrane protein involved in membrane fusion during mating; predicted to have 5 transmembrane segments and a coiled coil domain; localizes to the shmoo tip; regulated by Ste12p
YJR004C	SAG1	959.313	930.129	932.235	62.019	64.7585	60.8358	-15.4191	0	Alpha-agglutinin of alpha-cells, binds to Aga1p during agglutination, N-terminal half is homologous to the immunoglobulin superfamily and contains binding site for a-agglutinin, C-terminal half is highly glycosylated and contains GPI anchor
YML047C	PRM6	7.52602	6.94856	5.65042	0.436879	0.544708	0.301864	-16.0588	7.91145e-13	Pheromone-regulated protein, predicted to have 2 transmembrane segments; regulated by Ste12p during mating
YPL192C	PRM3	8.36037	7.0931	10.3915	0.230177	0	0.53014	-28.3246	4.57131e-05	Pheromone-regulated protein required for nuclear envelope fusion during karyogamy; localizes to the outer face of the nuclear membrane; interacts with Kar5p at the spindle pole body
YGL089C	MF(ALPHA)2	289.926	248.325	213.674	10.7061	5.95915	7.92581	-30.2947	0	Mating pheromone alpha-factor, made by alpha cells; interacts with mating type a cells to induce cell cycle arrest and other responses leading to mating; also encoded by MF(ALPHA)1, which is more highly expressed than MF(ALPHA)2

## Sheet: CAS+PUUP vs DMSO
ORF	Gene_Name	DMSO-RepA-FPKM	DMSO-RepB-FPKM	DMSO-RepC-FPKM	CAS+PUUP-RepA-FPKM	CAS+PUUP-RepB-FPKM	CAS+PUUP-RepC-FPKM	Fold change (Normalized value from CLCGxWB software)	p-value (Bonferroni corrected)	Description
YPL171C	OYE3	0.478927	0.22938	0.281551	37.8611	22.5259	39.9472	93.1169	0	Conserved NADPH oxidoreductase containing flavin mononucleotide (FMN), homologous to Oye2p with different ligand binding and catalytic properties; has potential roles in oxidative stress response and programmed cell death
YKL071W		2.11728	1.19302	1.17148	112.205	86.4966	139.165	70.2459	0	Putative protein of unknown function; expression induced in cells treated with the mycotoxin patulin, and also the quinone methide triterpene celastrol; green fluorescent protein (GFP)-fusion protein localizes to the cytoplasm
YOR049C	RSB1	0	0.34547	0.636067	21.1594	20.999	28.0958	68.7977	0	Suppressor of sphingoid long chain base (LCB) sensitivity of an LCB-lyase mutation; putative integral membrane transporter or flippase that may transport LCBs from the cytoplasmic side toward the extracytoplasmic side of the membrane
YLR346C		1.25523	1.50297	2.95168	86.7488	67.4882	120.173	45.8615	0	Putative protein of unknown function found in mitochondria; expression is regulated by transcription factors involved in pleiotropic drug resistance, Pdr1p and Yrr1p; YLR346C is not an essential gene
YER103W	SSA4	17.8211	20.5993	20.0168	630.089	478.677	682.304	29.2055	0	Heat shock protein that is highly induced upon stress; plays a role in SRP-dependent cotranslational protein-membrane targeting and translocation; member of the HSP70 family; cytoplasmic protein that concentrates in nuclei upon starvation
YCL026C-B	HBN1	2.47487	2.37066	1.93989	73.8294	44.3111	59.029	24.5704	0	Putative protein of unknown function; similar to bacterial nitroreductases; green fluorescent protein (GFP)-fusion protein localizes to the cytoplasm and nucleus; protein becomes insoluble upon intracellular iron depletion
YBR072W	HSP26	12.9522	10.9807	12.603	246.931	204.913	270.066	18.8203	0	Small heat shock protein (sHSP) with chaperone activity; forms hollow, sphere-shaped oligomers that suppress unfolded proteins aggregation; oligomer activation requires heat-induced conformational change; also has mRNA binding activity
YOL151W	GRE2	23.6096	25.2078	28.3078	477.616	438.589	591.071	18.6351	0	3-methylbutanal reductase and NADPH-dependent methylglyoxal reductase (D-lactaldehyde dehydrogenase); stress induced (osmotic, ionic, oxidative, heat shock and heavy metals); regulated by the HOG pathway
YFL014W	HSP12	2.32787	1.11493	1.71063	48.0324	29.3057	15.8754	17.1449	0	Plasma membrane localized protein that protects membranes from desiccation; induced by heat shock, oxidative stress, osmostress, stationary phase entry, glucose depletion, oleate and alcohol; regulated by the HOG and Ras-Pka pathways
YGR035C		8.48082	9.17194	11.258	147.99	140.058	177.097	15.3923	0	Putative protein of unknown function, potential Cdc28p substrate; transcription is activated by paralogous transcription factors Yrm1p and Yrr1p along with genes involved in multidrug resistance
YFL056C	AAD6	12.7732	10.2202	10.9545	164.822	136.052	185.413	13.5976	0	Putative aryl-alcohol dehydrogenase with similarity to P. chrysosporium aryl-alcohol dehydrogenase, involved in the oxidative stress response; expression induced in cells treated with the mycotoxin patulin
YFL057C	AAD16	11.297	10.621	13.5285	157.479	130.587	207.202	13.3097	0	Putative aryl-alcohol dehydrogenase with similarity to P. chrysosporium aryl-alcohol dehydrogenase; mutational analysis has not yet revealed a physiological role
YLR142W	PUT1	1.40917	1.60694	1.34125	15.9477	16.2618	20.5578	11.3922	0	Proline oxidase, nuclear-encoded mitochondrial protein involved in utilization of proline as sole nitrogen source; PUT1 transcription is induced by Put3p in the presence of proline and the absence of a preferred nitrogen source
YGR142W	BTN2	39.1731	55.2038	63.3642	571.368	474.116	814.151	11.2357	0	v-SNARE binding protein that facilitates specific protein retrieval from a late endosome to the Golgi; modulates arginine uptake, possible role in mediating pH homeostasis between the vacuole and plasma membrane H(+)-ATPase
YOR153W	PDR5	82.6668	87.6217	83.9048	943.935	911.066	1088.39	11.0262	0	Plasma membrane ATP-binding cassette (ABC) transporter, multidrug transporter actively regulated by Pdr1p; also involved in steroid transport, cation resistance, and cellular detoxification during exponential growth
YIL101C	XBP1	1.0373	0.709734	1.10346	11.641	7.92849	10.0022	9.94085	0	Transcriptional repressor that binds to promoter sequences of the cyclin genes, CYS3, and SMF2; expression is induced by stress or starvation during mitosis, and late in meiosis; member of the Swi4p/Mbp1p family; potential Cdc28p substrate
YAL061W	BDH2	3.75216	2.93402	2.61097	33.7323	20.4851	26.9945	8.28033	0	Putative medium-chain alcohol dehydrogenase with similarity to BDH1; transcription induced by constitutively active PDR1 and PDR3
YML131W		18.7152	21.6969	20.2565	157.056	133.309	202.871	7.72005	0	Putative protein of unknown function with similarity to medium chain dehydrogenase/reductases; expression induced by stresses including osmotic shock, DNA damaging agents, and other chemicals; GFP-fusion protein localizes to the cytoplasm
YDR533C	HSP31	19.2319	18.9374	18.6589	131.995	112.167	166.643	6.85885	0	Possible chaperone and cysteine protease with similarity to E. coli Hsp31; member of the DJ-1/ThiJ/PfpI superfamily, which includes human DJ-1 involved in Parkinson's disease; exists as a dimer and contains a putative metal-binding site
YPL240C	HSP82	91.6969	114.264	110.305	660.871	568.581	875.462	6.33131	0	Hsp90 chaperone required for pheromone signaling and negative regulation of Hsf1p; docks with Tom70p for mitochondrial preprotein delivery; promotes telomerase DNA binding and nucleotide addition; interacts with Cns1p, Cpr6p, Cpr7p, Sti1p
YGR213C	RTA1	2.0131	3.37458	1.06511	14.2128	12.7771	16.58	6.22417	0	Protein involved in 7-aminocholesterol resistance; has seven potential membrane-spanning regions; expression is induced under both low-heme and low-oxygen conditions; member of the fungal lipid-translocating exporter (LTE) family of protein
YLR460C		2.29237	2.60248	3.09457	16.3787	11.9354	23.2494	6.13209	0	Member of the quinone oxidoreductase family, up-regulated in response to the fungicide mancozeb; possibly up-regulated by iodine
YNL134C		38.4608	38.0613	40.429	249.311	193.639	272.758	5.83067	0	Putative protein of unknown function with similarity to dehydrogenases from other model organisms; green fluorescent protein (GFP)-fusion protein localizes to both the cytoplasm and nucleus and is induced by the DNA-damaging agent MMS
YOR152C		6.60092	7.03879	5.12525	35.7918	35.1474	43.2522	5.71806	0	Putative protein of unknown function; has no similarity to any known protein; YOR152C is not an essential gene
YMR084W		2.92091	3.84714	3.86356	18.7584	17.2366	24.1334	5.37679	0	Putative protein of unknown function; YMR084W and adjacent ORF YMR085W are merged in related strains
YMR085W		4.28748	5.87719	6.6055	29.4765	24.1958	38.8564	5.26438	0	Putative protein of unknown function; YMR085W and adjacent ORF YMR084W are merged in related strains
YBR068C	BAP2	2.04643	2.06079	3.02306	11.3227	11.8904	13.7083	4.99433	0	High-affinity leucine permease, functions as a branched-chain amino acid permease involved in the uptake of leucine, isoleucine and valine; contains 12 predicted transmembrane domains
YDR011W	SNQ2	35.3114	39.0707	38.8116	192.053	165.774	224.86	4.90303	0	Plasma membrane ATP-binding cassette (ABC) transporter, multidrug transporter involved in multidrug resistance and resistance to singlet oxygen species
YJL144W		15.5469	16.3523	19.713	90.9391	65.8798	104.905	4.84227	0	Cytoplasmic hydrophilin of unknown function, possibly involved in the dessication response; expression induced by osmotic stress, starvation and during stationary phase; GFP-fusion protein is induced by the DNA-damaging agent MMS
YKR076W	ECM4	7.76481	6.03293	7.91226	37.6625	28.7824	40.0093	4.68381	0	Omega class glutathione transferase; not essential; similar to Ygr154cp; green fluorescent protein (GFP)-fusion protein localizes to the cytoplasm
YDR258C	HSP78	30.8257	36.3244	41.2027	168.316	140.562	210.18	4.56844	0	Oligomeric mitochondrial matrix chaperone that cooperates with Ssc1p in mitochondrial thermotolerance after heat shock; able to prevent the aggregation of misfolded proteins as well as resolubilize protein aggregates
YNL160W	YGP1	30.0246	24.1829	31.9094	146.681	124.008	139.344	4.55799	0	Cell wall-related secretory glycoprotein; induced by nutrient deprivation-associated growth arrest and upon entry into stationary phase; may be involved in adaptation prior to stationary phase entry; has similarity to Sps100p
YOR134W	BAG7	2.10786	2.61736	4.13056	13.042	12.0395	16.6274	4.54993	0	Rho GTPase activating protein (RhoGAP), stimulates the intrinsic GTPase activity of Rho1p, which plays a role in actin cytoskeleton organization and control of cell wall synthesis; structurally and functionally related to Sac7p
YMR102C		10.9633	12.8517	12.1691	55.7669	48.9818	65.7171	4.50841	0	Protein of unknown function; transcription is activated by paralogous transcription factors Yrm1p and Yrr1p along with genes involved in multidrug resistance; mutant shows increased resistance to azoles; YMR102C is not an essential gene
YGR243W	MPC3	6.75004	3.12862	5.63229	26.8487	21.2442	23.759	4.44201	5.22156e-11	Putative protein of unknown function; expression regulated by osmotic and alkaline stresses; the authentic, non-tagged protein is detected in highly purified mitochondria in high-throughput studies
YLL026W	HSP104	122.716	151.245	157.533	621.832	498.631	772.951	4.18105	0	Heat shock protein that cooperates with Ydj1p (Hsp40) and Ssa1p (Hsp70) to refold and reactivate previously denatured, aggregated proteins; responsive to stresses including: heat, ethanol, and sodium arsenite; involved in [PSI+] propagation
YMR107W	SPG4	2.20747	3.17178	2.27101	11.5242	11.2897	11.2907	4.16573	5.72997e-05	Protein required for survival at high temperature during stationary phase; not required for growth on nonfermentable carbon sources
YDR171W	HSP42	106.751	119.543	118.607	538.21	390.808	541.071	4.06773	0	Small heat shock protein (sHSP) with chaperone activity; forms barrel-shaped oligomers that suppress unfolded protein aggregation; involved in cytoskeleton reorganization after heat shock
YLL028W	TPO1	4.5804	3.65628	4.61609	17.4055	16.3035	20.1953	4.0123	0	Polyamine transporter that recognizes spermine, putrescine, and spermidine; catalyzes uptake of polyamines at alkaline pH and excretion at acidic pH; phosphorylation enhances activity and sorting to the plasma membrane
YOR385W		33.3282	39.3002	41.2551	143.831	127.279	205.765	3.98033	0	Putative protein of unknown function; green fluorescent protein (GFP)-fusion protein localizes to the cytoplasm; YOR385W is not an essential gene
YLR327C	TMA10	47.0926	32.0702	39.7968	208.899	128.914	145.524	3.88633	0	Protein of unknown function that associates with ribosomes; putative homolog of the F1F0-ATPase synthase regulator Stf2p
YDL020C	RPN4	38.807	39.9393	41.3832	156.451	144.48	187.418	3.87132	0	Transcription factor that stimulates expression of proteasome genes; Rpn4p levels are in turn regulated by the 26S proteasome in a negative feedback control mechanism; RPN4 is transcriptionally regulated by various stress responses
YPR030W	CSR2	3.33776	2.70534	3.48835	11.5173	10.6245	16.013	3.80846	0	Nuclear protein proposed to regulate utilization of nonfermentable carbon sources and endocytosis of plasma membrane proteins; overproduction suppresses chs5 spa2 lethality at high temp; ubiquitinated by Rsp5p, deubiquitinated by Ubp2p
YER185W	PUG1	1.57935	3.22742	3.83767	10.1559	9.72038	14.0295	3.76223	2.97732e-08	Plasma membrane protein with roles in the uptake of protoprophyrin IX and the efflux of heme; expression is induced under both low-heme and low-oxygen conditions; member of the fungal lipid-translocating exporter (LTE) family of proteins
YBR056W-A		15.2875	22.881	30.3318	95.9611	68.1614	92.7278	3.61452	0	Dubious open reading frame unlikely to encode a protein, based on available experimental and comparative sequence data; partially overlaps the dubious ORF YBR056C-B
YMR090W		20.4965	16.1371	19.6423	66.3098	59.7951	81.305	3.51017	0	Putative protein of unknown function with similarity to DTDP-glucose 4,6-dehydratases; GFP-fusion protein localizes to the cytoplasm; up-regulated in response to the fungicide mancozeb; not essential for viability
YHR209W	CRG1	6.68666	11.0252	9.15072	30.4117	32.7745	35.1926	3.47577	0	mRNA binding protein and putative S-adenosylmethionine-dependent methyltransferase; mediates cantharidin resistance
YKL096W	CWP1	34.809	25.4227	31.2048	108.748	112.211	104.386	3.39872	0	Cell wall mannoprotein that localizes specifically to birth scars of daughter cells, linked to a beta-1,3- and beta-1,6-glucan heteropolymer through a phosphodiester bond; required for propionic acid resistance
YHR138C		36.1832	43.4579	35.6704	116.244	112.126	174.337	3.30263	0	Putative protein of unknown function; has similarity to Pbi2p; double null mutant lacking Pbi2p and Yhr138p exhibits highly fragmented vacuoles
YBR101C	FES1	131.883	138.868	139.543	449.758	380.683	574.711	3.25537	0	Hsp70 (Ssa1p) nucleotide exchange factor, cytosolic homolog of Sil1p, which is the nucleotide exchange factor for BiP (Kar2p) in the endoplasmic reticulum
YGR281W	YOR1	14.3366	15.351	14.9976	46.5586	46.3024	56.7358	3.18568	0	Plasma membrane ATP-binding cassette (ABC) transporter, multidrug transporter mediates export of many different organic anions including oligomycin; similar to human cystic fibrosis transmembrane receptor (CFTR)
YLR099C	ICT1	17.0981	15.3691	15.4347	55.9218	48.6265	53.5619	3.14478	0	Lysophosphatidic acid acyltransferase, responsible for enhanced phospholipid synthesis during organic solvent stress; null displays increased sensitivity to Calcofluor white; highly expressed during organic solvent stress
YPL088W		40.7802	40.6721	42.6811	124.531	125.213	133.449	2.9459	0	Putative aryl alcohol dehydrogenase; transcription is activated by paralogous transcription factors Yrm1p and Yrr1p along with genes involved in multidrug resistance
YHR096C	HXT5	2.1051	1.96475	1.84045	5.52842	6.28554	6.45599	2.92504	1.52275e-07	Hexose transporter with moderate affinity for glucose, induced in the presence of non-fermentable carbon sources, induced by a decrease in growth rate, contains an extended N-terminal domain relative to other HXTs
YLR108C		12.8428	14.1316	13.4739	36.0201	36.7578	49.8209	2.87734	0	Protein of unknown function; green fluorescent protein (GFP)-fusion protein localizes to the nucleus; YLR108C is not an esssential gene
YNL231C	PDR16	75.7468	81.8775	79.0099	221.354	225.04	267.801	2.87209	0	Phosphatidylinositol transfer protein (PITP) controlled by the multiple drug resistance regulator Pdr1p, localizes to lipid particles and microsomes, controls levels of various lipids, may regulate lipid synthesis, homologous to Pdr17p
YKL161C	KDX1	21.1667	21.4058	23.3261	59.0371	62.2072	72.1172	2.79993	0	Protein kinase implicated in the Slt2p mitogen-activated (MAP) kinase signaling pathway; interacts with numerous components in the mating pheromone and CWI MAPK pathways; associates with Rlm1p
YHR140W		3.7343	3.70481	4.23382	9.28337	10.6335	13.5729	2.73211	0.000147967	Putative integral membrane protein of unknown function
YOR208W	PTP2	10.1011	12.3703	11.1248	27.76	30.4943	38.1883	2.72626	0	Phosphotyrosine-specific protein phosphatase involved in the inactivation of mitogen-activated protein kinase (MAPK) during osmolarity sensing; dephosporylates Hog1p MAPK and regulates its localization; localized to the nucleus
YMR316W	DIA1	50.1494	67.4167	72.4761	166.227	148.866	228.201	2.72451	0	Protein of unknown function, involved in invasive and pseudohyphal growth; green fluorescent protein (GFP)-fusion protein localizes to the cytoplasm in a punctate pattern
YHL021C	AIM17	77.6166	79.8094	89.4008	232.909	191.173	274.93	2.69893	0	Putative protein of unknown function; the authentic, non-tagged protein is detected in highly purified mitochondria in high-throughput studies; null mutant displays reduced frequency of mitochondrial genome loss
YDR406W	PDR15	4.97906	5.97178	5.09165	14.5205	12.6636	18.3935	2.69632	0	Plasma membrane ATP binding cassette (ABC) transporter, multidrug transporter and general stress response factor implicated in cellular detoxification; regulated by Pdr1p, Pdr3p and Pdr8p; promoter contains a PDR responsive element
YDR077W	SED1	612.311	544.292	576.166	1781.56	1545.94	1496.55	2.66218	0	Major stress-induced structural GPI-cell wall glycoprotein in stationary-phase cells, associates with translating ribosomes, possible role in mitochondrial genome maintenance; ORF contains two distinct variable minisatellites
YNL077W	APJ1	25.292	29.0376	27.8875	75.3299	64.1121	86.4638	2.61691	0	Putative chaperone of the HSP40 (DNAJ) family; overexpression interferes with propagation of the [Psi+] prion; the authentic, non-tagged protein is detected in highly purified mitochondria in high-throughput studies
YGR043C	NQM1	4.98332	4.68169	4.84509	11.8166	11.8634	15.8863	2.59071	2.48625e-08	Transaldolase of unknown function; transcription is repressed by Mot1p and induced by alpha-factor and during diauxic shift
YMR169C	ALD3	5.42941	5.50317	6.30944	16.1341	13.2463	17.1556	2.58416	0	Cytoplasmic aldehyde dehydrogenase, involved in beta-alanine synthesis; uses NAD+ as the preferred coenzyme; very similar to Ald2p; expression is induced by stress and repressed by glucose
YJL171C		36.8458	43.9441	44.5541	103.423	103.445	131.877	2.57535	0	GPI-anchored cell wall protein of unknown function; induced in response to cell wall damaging agents and by mutations in genes involved in cell wall biogenesis; sequence similarity to YBR162C/TOS1, a covalently bound cell wall protein
YAL005C	SSA1	284.042	304.65	312.543	838.485	674.044	911.48	2.56462	0	ATPase involved in protein folding and nuclear localization signal (NLS)-directed nuclear transport; member of heat shock protein 70 (HSP70) family; forms a chaperone complex with Ydj1p; localized to the nucleus, cytoplasm, and cell wall
YDL234C	GYP7	28.3232	30.4553	35.8203	77.8461	72.1038	100.073	2.52042	0	GTPase-activating protein for yeast Rab family members including: Ypt7p (most effective), Ypt1p, Ypt31p, and Ypt32p (in vitro); involved in vesicle mediated protein trafficking
YGL209W	MIG2	17.7174	16.9713	17.5887	51.6073	39.5414	46.1211	2.50805	0	Protein containing zinc fingers, involved in repression, along with Mig1p, of SUC2 (invertase) expression by high levels of glucose; binds to Mig1p-binding sites in SUC2 promoter
YJL082W	IML2	24.5309	26.3044	26.5289	65.9184	62.2964	71.8445	2.46648	0	Protein of unknown function; the authentic, non-tagged protein is detected in highly purified mitochondria in high-throughput studies
YBR093C	PHO5	90.6217	99.2535	122.793	259.798	277.246	259.977	2.44474	0	Repressible acid phosphatase (1 of 3) that also mediates extracellular nucleotide-derived phosphate hydrolysis; secretory pathway derived cell surface glycoprotein; induced by phosphate starvation and coordinately regulated by PHO4 and PHO2
YOR220W	RCN2	59.5642	71.3491	74.5605	154.716	155.4	207.934	2.40188	0	Protein of unknown function; green fluorescent protein (GFP)-fusion protein localizes to the cytoplasm and is induced in response to the DNA-damaging agent MMS; phosphorylated in response to alpha factor
YGL006W	PMC1	25.4376	26.8475	27.8889	63.1151	58.3208	80.6666	2.39875	0	Vacuolar Ca2+ ATPase involved in depleting cytosol of Ca2+ ions; prevents growth inhibition by activation of calcineurin in the presence of elevated concentrations of calcium; similar to mammalian PMCA1a
YOR058C	ASE1	11.5605	11.8351	11.0013	26.2605	27.2502	32.9002	2.38477	0	Mitotic spindle midzone localized microtubule-associated protein (MAP) family member; required for spindle elongation and stabilization; undergoes cell cycle-regulated degradation by anaphase promoting complex; potential Cdc28p substrate
YPR154W	PIN3	56.9036	56.069	62.8975	152.807	125.146	160.761	2.38282	0	Protein that induces appearance of [PIN+] prion when overproduced
YGR110W	CLD1	5.16725	5.63713	5.48477	12.4888	12.197	16.1136	2.38076	3.7975e-11	Mitochondrial cardiolipin-specific phospholipase; functions upstream of Taz1p to generate monolyso-cardiolipin; transcription increases upon genotoxic stress; involved in restricting Ty1 transposition; has homology to mammalian CGI-58
YGR211W	ZPR1	115.085	122.453	123.721	298.68	265.671	336.79	2.3775	0	Essential protein with two zinc fingers, present in the nucleus of growing cells but relocates to the cytoplasm in starved cells via a process mediated by Cpr1p; binds to translation elongation factor eEF-1 (Tef1p)
YKR075C		23.6944	18.5158	23.0936	65.6208	43.0646	51.5731	2.34896	0	Protein of unknown function; similar to YOR062Cp and Reg1p; expression regulated by glucose and Rgt1p; GFP-fusion protein is induced in response to the DNA-damaging agent MMS
YMR291W	TDA1	32.5535	35.2047	34.4924	91.4194	70.0192	90.0491	2.34702	0	Putative kinase of unknown function; green fluorescent protein (GFP)-fusion protein localizes to the cytoplasm and nucleus; YMR291W is not an essential gene
YBR182C	SMP1	3.88621	3.85794	4.07078	10.8906	8.07983	10.008	2.34343	1.96182e-06	Putative transcription factor involved in regulating the response to osmotic stress; member of the MADS-box family of transcription factors
YKL109W	HAP4	24.6262	19.1697	19.5968	56.6608	43.6836	53.974	2.31654	0	Subunit of the heme-activated, glucose-repressed Hap2p/3p/4p/5p CCAAT-binding complex, a transcriptional activator and global regulator of respiratory gene expression; provides the principal activation function of the complex
YDR043C	NRG1	12.0031	12.1585	15.086	28.3989	30.6847	34.8853	2.29588	7.91145e-13	Transcriptional repressor that recruits the Cyc8p-Tup1p complex to promoters; mediates glucose repression and negatively regulates a variety of processes including filamentous growth and alkaline pH response
YGR146C	ECL1	31.4043	30.5159	31.9534	68.9121	68.2677	84.9067	2.25342	0	Protein of unknown function, affects chronological lifespan; induced by iron homeostasis transcription factor Aft2p; multicopy suppressor of temperature sensitive hsf1 mutant; induced by treatment with 8-methoxypsoralen and UVA irradiation
YMR104C	YPK2	26.2959	24.7816	29.0303	61.5918	61.1662	64.4407	2.23673	0	Protein kinase with similarity to serine/threonine protein kinase Ypk1p; functionally redundant with YPK1 at the genetic level; participates in a signaling pathway required for optimal cell wall integrity; homolog of mammalian kinase SGK
YDR055W	PST1	103.146	105.279	111.295	247.978	242.074	242.624	2.19071	0	Cell wall protein that contains a putative GPI-attachment site; secreted by regenerating protoplasts; up-regulated by activation of the cell integrity pathway, as mediated by Rlm1p; upregulated by cell wall damage via disruption of FKS1
YOR019W		4.94792	5.41068	5.86904	11.0159	10.1519	15.9873	2.17743	8.02134e-08	Protein of unknown function that may interact with ribosomes, based on co-purification experiments
YPL057C	SUR1	65.688	68.0455	72.6149	154.49	145.102	170.981	2.17735	0	Probable catalytic subunit of a mannosylinositol phosphorylceramide (MIPC) synthase, forms a complex with probable regulatory subunit Csg2p; function in sphingolipid biosynthesis is overlapping with that of Csh1p
YOR273C	TPO4	19.4474	24.5284	26.0016	53.9159	42.7884	60.8047	2.14984	0	Polyamine transport protein, recognizes spermine, putrescine, and spermidine; localizes to the plasma membrane; member of the major facilitator superfamily
YOL101C	IZH4	9.20365	8.6202	8.41654	17.5922	21.4565	19.9564	2.1346	2.16155e-07	Membrane protein involved in zinc ion homeostasis, member of the four-protein IZH family, expression induced by fatty acids and altered zinc levels; deletion reduces sensitivity to excess zinc; possible role in sterol metabolism
YDR072C	IPT1	31.5839	32.4606	36.0659	72.6393	71.0384	79.822	2.13456	0	Inositolphosphotransferase, involved in synthesis of mannose-(inositol-P)2-ceramide (M(IP)2C), the most abundant sphingolipid;, can mutate to resistance to the antifungals syringomycin E and DmAMP1 and to K. lactis zymocin
YML100W	TSL1	28.6006	31.4975	36.5382	72.6644	58.4204	83.6965	2.12159	0	Large subunit of trehalose 6-phosphate synthase (Tps1p)/phosphatase (Tps2p) complex, which converts uridine-5'-diphosphoglucose and glucose 6-phosphate to trehalose, similar to Tps3p and may share function; mutant has aneuploidy tolerance
YNL274C	GOR1	9.57512	10.2202	10.0786	22.942	19.612	23.5364	2.10922	9.09817e-11	Glyoxylate reductase; null mutation results in increased biomass after diauxic shift; the authentic, non-tagged protein is detected in highly purified mitochondria in high-throughput studies
YDR040C	ENA1	37.6947	43.5199	43.217	85.9549	75.4309	113.756	2.10288	0	P-type ATPase sodium pump, involved in Na+ and Li+ efflux to allow salt tolerance
YLL039C	UBI4	122	121.92	143.837	273.96	237.166	340.22	2.09192	0	Ubiquitin, becomes conjugated to proteins, marking them for selective degradation via the ubiquitin-26S proteasome system; essential for the cellular stress response; encoded as a polyubiquitin precursor comprised of 5 head-to-tail repeats
YGR250C		31.9673	37.2082	37.4896	70.8209	71.1095	91.9439	2.08814	0	Putative RNA binding protein; localizes to stress granules induced by glucose deprivation; interacts with Rbg1p in a two-hybrid
YNL036W	NCE103	58.5376	63.5308	53.0605	124.017	107.394	152.483	2.07945	0	Carbonic anhydrase; poorly transcribed under aerobic conditions and at an undetectable level under anaerobic conditions; involved in non-classical protein export pathway
YLR194C		151.506	125.768	126.332	333.64	241.641	304.35	2.0765	0	Structural constituent of the cell wall attached to the plasma membrane by a GPI-anchor; expression is upregulated in response to cell wall stress
YLL060C	GTT2	12.858	11.5304	10.4539	31.9647	19.8033	23.5364	2.06112	0.000828232	Glutathione S-transferase capable of homodimerization; functional overlap with Gtt2p, Grx1p, and Grx2p
YBR150C	TBS1	8.94477	9.01615	10.6887	18.8937	18.9517	23.7991	2.05602	0	Putative protein of unknown function; the authentic, non-tagged protein is detected in highly purified mitochondria in high-throughput studies
YPR158W	CUR1	30.237	34.7809	30.9402	59.2542	63.5754	82.9607	2.03439	0	Protein of unknown function involved in destabilization of [URE3] prions; similar in sequence to Btn2p
YNL192W	CHS1	71.0006	77.4638	76.8304	144.129	147.607	189.777	2.03324	0	Chitin synthase I, requires activation from zymogenic form in order to catalyze the transfer of N-acetylglucosamine (GlcNAc) to chitin; required for repairing the chitin septum during cytokinesis; transcription activated by mating factor
YKL159C	RCN1	11.6256	11.2808	12.2488	23.4211	20.116	31.048	2.01892	0.000247809	Protein involved in calcineurin regulation during calcium signaling; has similarity to H. sapiens DSCR1 which is found in the Down Syndrome candidate region
YJL108C	PRM10	13.4201	14.0527	12.9367	26.1095	25.0972	34.457	2.01069	3.16458e-11	Pheromone-regulated protein, proposed to be involved in mating; predicted to have 5 transmembrane segments; induced by treatment with 8-methoxypsoralen and UVA irradiation
YOL016C	CMK2	121.174	158.572	170.109	278.146	268.786	399.242	2.00307	1.29222e-07	Calmodulin-dependent protein kinase; may play a role in stress response, many CA++/calmodulan dependent phosphorylation substrates demonstrated in vitro, amino acid sequence similar to Cmk1p and mammalian Cam Kinase II
YJR029W		38.224	43.3891	33.7548	17.7269	22.2015	20.6353	-2.00107	0	Retrotransposon TYA Gag and TYB Pol genes; transcribed/translated as one unit; polyprotein is processed to make a nucleocapsid-like protein (Gag), reverse transcriptase (RT), protease (PR), and integrase (IN); similar to retroviral genes
YDR517W	GRH1	85.0407	73.651	71.1312	51.8816	36.1002	31.6918	-2.00292	4.05243e-07	Acetylated, cis-golgi localized protein involved in ER to Golgi transport; homolog of human GRASP65; forms a complex with the coiled-coil protein Bug1p; mutants are compromised for the fusion of ER-derived vesicles with Golgi membranes
YHR193C	EGD2	1002.86	788.938	774.399	508.713	436.917	395.314	-2.00369	6.54642e-07	Alpha subunit of the heteromeric nascent polypeptide-associated complex (NAC) involved in protein sorting and translocation, associated with cytoplasmic ribosomes
YHR005C	GPA1	112.266	106.307	108.446	53.7656	59.8467	57.3671	-2.00628	0	GTP-binding alpha subunit of the heterotrimeric G protein that couples to pheromone receptors; negatively regulates the mating pathway by sequestering G(beta)gamma and by triggering an adaptive response; activates Vps34p at the endosome
YCL066W	HMLALPHA1	48.3761	41.984	50.4637	20.7972	27.4741	25.1869	-2.00683	4.50934e-07	Silenced copy of ALPHA1 at HML, encoding a transcriptional coactivator involved in the regulation of mating-type alpha-specific gene expression
YPL049C	DIG1	78.7135	64.5021	52.2555	42.1572	33.7277	25.7243	-2.01107	7.45886e-06	MAP kinase-responsive inhibitor of the Ste12p transcription factor, involved in the regulation of mating-specific genes and the invasive growth pathway; related regulators Dig1p and Dig2p bind to Ste12p
YDR124W		15.4624	14.8114	13.085	6.56161	7.95576	8.16313	-2.01826	1.16809e-05	Putative protein of unknown function; non-essential gene; expression is strongly induced by alpha factor
YPR052C	NHP6A	221.334	224.409	182.164	122.236	119.314	82.8844	-2.021	9.03962e-09	High-mobility group (HMG) protein that binds to and remodels nucleosomes; involved in recruiting FACT and other chromatin remodelling complexes to the chromosomes; functionally redundant with Nhp6Bp; homologous to mammalian HMGB1 and HMGB2
YCR079W	PTC6	17.1241	13.4269	13.1676	8.83731	6.74622	7.05005	-2.02417	2.05589e-05	Mitochondrial type 2C protein phosphatase (PP2C) with similarity to mammalian PP1Ks; involved in mitophagy; null mutant is sensitive to rapamycin and has decreased phosphorylation of the Pda1 subunit of pyruvate dehydrogenase
YJL052W	TDH1	968.13	803.434	845.125	592.606	396.5	352.868	-2.03202	2.52066e-06	Glyceraldehyde-3-phosphate dehydrogenase, isozyme 1, involved in glycolysis and gluconeogenesis; tetramer that catalyzes the reaction of glyceraldehyde-3-phosphate to 1,3 bis-phosphoglycerate; detected in the cytoplasm and cell wall
YNR017W	TIM23	128.033	91.7065	87.0813	60.0891	51.348	46.8348	-2.03312	4.24075e-07	Essential component of the Translocase of the Inner Mitochondrial membrane (TIM23 complex); involved in protein import into mitochondrial matrix and inner membrane; with Tim17p, contributes to architecture and function of the import channel
YLR180W	SAM1	966.599	776.279	665.62	518.65	415.579	301.804	-2.03458	1.76515e-05	S-adenosylmethionine synthetase, catalyzes transfer of the adenosyl group of ATP to the sulfur atom of methionine; one of two differentially regulated isozymes (Sam1p and Sam2p)
YER019W	ISC1	31.5395	26.0422	19.998	16.2473	12.1532	11.522	-2.03774	3.0071e-05	Mitochondrial membrane localized inositol phosphosphingolipid phospholipase C, hydrolyzes complex sphingolipids to produce ceramide; activated by phosphatidylserine, cardiolipin, and phosphatidylglycerol; mediates Na+ and Li+ halotolerance
YJR103W	URA8	96.9093	88.9102	93.7274	55.7964	48.3684	38.2226	-2.04629	0	Minor CTP synthase isozyme (see also URA7), catalyzes the ATP-dependent transfer of the amide nitrogen from glutamine to UTP, forming CTP, the final step in de novo biosynthesis of pyrimidines; involved in phospholipid biosynthesis
YHR008C	SOD2	115.038	94.34	92.6374	63.2493	48.0732	42.6239	-2.04959	1.16177e-07	Mitochondrial superoxide dismutase, protects cells against oxygen toxicity; phosphorylated
YHL025W	SNF6	49.1178	40.2362	32.6613	25.3291	20.8737	15.8332	-2.05713	2.36338e-05	Subunit of the SWI/SNF chromatin remodeling complex involved in transcriptional regulation; functions interdependently in transcriptional activation with Snf2p and Snf5p
YGR027W-B		62.2666	66.9956	65.195	34.0581	31.17	33.7355	-2.05795	0	Retrotransposon TYA Gag and TYB Pol genes; transcribed/translated as one unit; polyprotein is processed to make a nucleocapsid-like protein (Gag), reverse transcriptase (RT), protease (PR), and integrase (IN); similar to retroviral genes
YNR041C	COQ2	19.3079	15.7823	12.9146	9.7278	8.19232	6.48241	-2.06055	0.0011765	Para hydroxybenzoate: polyprenyl transferase, catalyzes the second step in ubiquinone (coenzyme Q) biosynthesis
YHL031C	GOS1	44.1542	31.0711	31.4176	23.5873	16.6398	13.343	-2.07791	0.00114017	v-SNARE protein involved in Golgi transport, homolog of the mammalian protein GOS-28/GS28
YNL135C	FPR1	1091.9	954.475	933.977	601.701	516.832	371.452	-2.08472	8.84112e-08	Peptidyl-prolyl cis-trans isomerase (PPIase), binds to the drugs FK506 and rapamycin; also binds to the nonhistone chromatin binding protein Hmo1p and may regulate its assembly or function
YGR078C	PAC10	52.8136	38.4789	34.4351	25.4629	19.1403	18.6383	-2.08499	0.000154328	Part of the heteromeric co-chaperone GimC/prefoldin complex, which promotes efficient protein folding
YKR043C	SHB17	253.242	206.733	183.327	134.687	107.652	79.5115	-2.08637	7.11124e-07	Metal-independent fructose 1,6-bisphosphatase, may play a role in gluconeogenesis under metal-limiting conditions; green fluorescent protein (GFP)-fusion protein localizes to the cytoplasm and nucleus
YHR025W	THR1	263.398	231.41	213.609	150.164	118.56	84.9881	-2.08665	5.26818e-07	Homoserine kinase, conserved protein required for threonine biosynthesis; expression is regulated by the GCN4-mediated general amino acid control pathway
YJL143W	TIM17	150.58	138.262	128.76	90.0812	68.4261	49.6345	-2.08872	7.50077e-08	Essential subunit of the Translocase of the Inner Mitochondrial membrane (TIM23 complex); with Tim23p, contributes to the architecture and function of the import channel; may link the import motor to the core TIM23 complex
YMR319C	FET4	137.873	146.649	171.973	63.9452	79.0606	85.8691	-2.09047	0	Low-affinity Fe(II) transporter of the plasma membrane
YHR216W	IMD2	484.461	482.493	537.433	250.864	247.104	253.471	-2.09423	0	Inosine monophosphate dehydrogenase, catalyzes the rate-limiting step in GTP biosynthesis, expression is induced by mycophenolic acid resulting in resistance to the drug, expression is repressed by nutrient limitatio
YLL055W	YCT1	34.8361	32.0437	33.9554	16.5725	14.1387	19.5056	-2.10713	0	High-affinity cysteine-specific transporter with similarity to the Dal5p family of transporters; green fluorescent protein (GFP)-fusion protein localizes to the endoplasmic reticulum; YCT1 is not an essential gene
YOL103W-B		33.667	32.7034	34.1406	17.2738	16.8662	15.7585	-2.10716	0	Retrotransposon TYA Gag and TYB Pol genes; transcribed/translated as one unit; polyprotein is processed to make a nucleocapsid-like protein (Gag), reverse transcriptase (RT), protease (PR), and integrase (IN); similar to retroviral genes
YBR197C		46.5441	40.0837	35.735	24.9665	20.7946	14.7886	-2.10913	9.33576e-06	Putative protein of unknown function; green fluorescent protein (GFP)-fusion protein localizes to the cytoplasm and nucleus; YBR197C is not an essential gene
YHR070W	TRM5	46.9881	39.3068	33.419	23.9352	20.4835	14.7763	-2.11279	1.58053e-07	tRNA(m(1)G37)methyltransferase, methylates a tRNA base adjacent to the anticodon that has a role in prevention of frameshifting; highly conserved across Archaea, Bacteria, and Eukarya
YNL305C	BXI1	24.8118	20.5775	18.5644	14.0986	9.23999	8.22658	-2.11506	0.000288384	Putative protein of unknown function; green fluorescent protein (GFP)-fusion protein localizes to the vacuole; YNL305C is not an essential gene
YDR032C	PST2	210.064	147.448	133.515	107.802	81.3332	52.4832	-2.11954	0.000196225	Protein with similarity to members of a family of flavodoxin-like proteins; induced by oxidative stress in a Yap1p dependent manner; the authentic, non-tagged protein is detected in highly purified mitochondria in high-throughput studies
YOR271C	FSF1	211.664	186.206	164.649	113.729	91.4222	70.6461	-2.1287	7.37031e-09	Putative protein, predicted to be an alpha-isopropylmalate carrier; belongs to the sideroblastic-associated protein family; non-tagged protein is detected in purified mitochondria; likely to play a role in iron homeostasis
YER004W	FMP52	89.6783	74.9332	65.0483	50.3497	36.7638	25.0421	-2.13307	2.6906e-05	Protein of unknown function, localized to the mitochondrial outer membrane; induced by treatment with 8-methoxypsoralen and UVA irradiation
YDL144C		31.022	26.9675	21.8214	14.7999	12.9803	11.3823	-2.13747	3.07611e-06	Putative protein of unknown function; green fluorescent protein (GFP)-fusion protein localizes to the cytoplasm and nucleus; YDL144C is not an essential gene.
YBR252W	DUT1	99.4851	96.5391	83.1507	53.5496	42.2013	40.8436	-2.13939	0	dUTPase, catalyzes hydrolysis of dUTP to dUMP and PPi, thereby preventing incorporation of uracil into DNA during replication; critical for the maintenance of genetic stability
YML102W	CAC2	21.9076	16.4743	14.524	11.7406	8.01898	5.87157	-2.15295	0.00150784	Component of the chromatin assembly complex (with Rlf2p and Msi1p) that assembles newly synthesized histones onto recently replicated DNA, required for building functional kinetochores, conserved from yeast to humans
YAL042W	ERV46	170.659	138.046	130.09	86.5342	67.8047	57.4777	-2.16487	4.24845e-10	Protein localized to COPII-coated vesicles, forms a complex with Erv41p; involved in the membrane fusion stage of transport
YPR037C	ERV2	55.5676	40.1544	39.7353	25.2044	23.1818	16.8765	-2.17079	6.95357e-06	Flavin-linked sulfhydryl oxidase localized to the endoplasmic reticulum lumen, involved in disulfide bond formation within the ER
YCR087C-A		116.602	94.9679	96.5286	62.8307	47.3166	37.5077	-2.17548	9.91067e-09	Putative protein of unknown function; green fluorescent protein (GFP)-fusion protein localizes to the nucleolus; YCR087C-A is not an essential gene
YPL037C	EGD1	800.814	658.813	562.842	406.319	324.743	221.899	-2.2136	4.16053e-07	Subunit beta1 of the nascent polypeptide-associated complex (NAC) involved in protein targeting, associated with cytoplasmic ribosomes; enhances DNA binding of the Gal4p activator; homolog of human BTF3b
YJR025C	BNA1	168.673	150.202	169.987	71.1675	73.573	86.5975	-2.21625	0	3-hydroxyanthranilic acid dioxygenase, required for the de novo biosynthesis of NAD from tryptophan via kynurenine; expression regulated by Hst1p
YCL034W	LSB5	48.7788	35.1516	28.305	23.9388	16.1749	11.9194	-2.2529	0.000315383	Protein of unknown function; binds Las17p, which is a homolog of human Wiskott-Aldrich Syndrome protein involved in actin patch assembly and actin polymerization; may mediate disassembly of the Pan1 complex from the endocytic coat
YOL086C	ADH1	7483.97	5396.69	4296.31	3577.67	2472.47	1845.59	-2.27327	0.000127854	Alcohol dehydrogenase, fermentative isozyme active as homo- or heterotetramers; required for the reduction of acetaldehyde to ethanol, the last step in the glycolytic pathway
YER145C	FTR1	377.381	351.498	322.351	182.013	173.453	125.458	-2.28098	1.14716e-10	High affinity iron permease involved in the transport of iron across the plasma membrane; forms complex with Fet3p; expression is regulated by iron
YLR179C		637.63	540.353	495.948	327.268	249.02	188.029	-2.28353	9.91146e-09	Protein of unknown function with similarity to Tfs1p; transcription is activated by paralogous proteins Yrm1p and Yrr1p along with proteins involved in multidrug resistance; GFP-tagged protein localizes to the cytoplasm and nucleus
YBR012C		27.207	31.5365	30.1072	11.5947	14.1514	15.1121	-2.28459	1.72867e-06	Dubious open reading frame, unlikely to encode a functional protein; expression induced by iron-regulated transcriptional activator Aft2p
YDL086W		80.1375	64.5661	50.6822	38.5661	29.7804	20.9584	-2.28499	1.47e-06	Putative protein of unknown function; the authentic, non-tagged protein is detected in highly purified mitochondria in high-throughput studies; YDL086W is not an essential gene
YNL055C	POR1	575.247	517.774	523.96	292.622	249.6	192.508	-2.2941	2.68198e-10	Mitochondrial porin (voltage-dependent anion channel), outer membrane protein required for the maintenance of mitochondrial osmotic stability and mitochondrial membrane permeability; phosphorylated
YCL036W	GFD2	22.1292	17.1958	16.3943	9.82367	8.52812	6.98895	-2.30112	6.28691e-08	Protein of unknown function, identified as a high-copy suppressor of a dbp5 mutation
YDR328C	SKP1	169.398	128.302	110.586	75.736	60.6153	49.0821	-2.30423	4.72314e-09	Evolutionarily conserved kinetochore protein that is part of multiple protein complexes, including the SCF ubiquitin ligase complex, the CBF3 complex that binds centromeric DNA, and the RAVE complex that regulates assembly of the V-ATPase
YJR116W	TDA4	22.7487	17.5203	15.0536	11.4811	7.43546	6.11681	-2.30718	0.000282299	Putative protein of unknown function
YDR488C	PAC11	12.1679	8.89958	8.10469	4.94716	4.71622	3.52176	-2.31877	8.96807e-06	Dynein intermediate chain, acts in the cytoplasmic dynein pathway, forms cortical cytoplasmic microtubule capture site with Num1p; null mutant is defective in nuclear migration, essential in the absence of CIN8
YEL044W	IES6	75.7081	54.528	38.7607	31.4475	24.5311	20.3104	-2.32461	6.5671e-05	Protein that associates with the INO80 chromatin remodeling complex under low-salt conditions; human ortholog INO80C is a member of the human INO80 complex; implicated in DNA repair based on genetic interactions with RAD52 epistasis genes
YER034W		50.9379	33.7925	31.9686	23.9571	16.0676	12.2775	-2.32931	9.625e-05	Putative protein of unknown function; non-essential gene; expression induced upon calcium shortage
YNR018W	RCF2	54.2006	43.4698	41.8155	25.6044	21.1924	15.6718	-2.3308	3.23845e-07	Putative protein of unknown function; non-tagged protein is detected in purified mitochondria; may interact with respiratory chain complex IV; null mutant is viable and displays reduced frequency of mitochondrial genome loss
YIL165C		73.619	72.3077	72.1317	38.1944	33.8593	25.4667	-2.33192	2.08862e-09	Putative protein of unknown function; mutant exhibits mitophagy defects; in closely related species and other S. cerevisiae strain backgrounds YIL165C and adjacent ORF, YIL164C, likely constitute a single ORF encoding a nitrilase gene
YKR013W	PRY2	217.656	171.978	161.256	111.497	80.3873	53.5285	-2.3366	2.23058e-07	Protein of unknown function
YMR236W	TAF9	117.701	115.656	106.947	70.5066	49.7317	30.8194	-2.33685	5.32259e-07	Subunit (17 kDa) of TFIID and SAGA complexes, involved in RNA polymerase II transcription initiation and in chromatin modification, similar to histone H3
YOR045W	TOM6	97.5736	80.6074	91.0499	56.4702	34.1211	28.7076	-2.34357	5.43766e-05	Component of the TOM (translocase of outer membrane) complex responsible for recognition and initial import steps for all mitochondrially directed proteins; promotes assembly and stability of the TOM complex
YLR040C	AFB1	314.819	324.456	328.001	140.754	146.108	141.494	-2.36511	0	Putative protein of unknown function; localizes to the cell wall; predicted to be a GPI-attached protein; upregulated by Mcm1p-Alpha1p transcription factor; partially overlaps the dubious ORF YLR041W; YLR040C is not essential
YCR089W	FIG2	24.3342	24.2237	22.9777	10.2208	10.491	10.7422	-2.38825	0	Cell wall adhesin, expressed specifically during mating; may be involved in maintenance of cell wall integrity during mating
YAL012W	CYS3	440.336	321.819	274.49	217.16	139.079	95.7313	-2.39005	2.03521e-05	Cystathionine gamma-lyase, catalyzes one of the two reactions involved in the transsulfuration pathway that yields cysteine from homocysteine with the intermediary formation of cystathionine
YJR148W	BAT2	90.8457	75.7973	85.9492	35.8811	38.7456	36.0767	-2.39029	0	Cytosolic branched-chain amino acid aminotransferase, homolog of murine ECA39; highly expressed during stationary phase and repressed during logarithmic phase
YOR226C	ISU2	128.441	116.979	97.3209	65.0765	53.2566	30.374	-2.39732	1.64894e-07	Conserved protein of the mitochondrial matrix, required for synthesis of mitochondrial and cytosolic iron-sulfur proteins, performs a scaffolding function in mitochondria during Fe/S cluster assembly; isu1 isu2 double mutant is inviable
YPL274W	SAM3	68.2081	64.7103	75.3959	31.3415	30.8954	28.4423	-2.39869	0	High-affinity S-adenosylmethionine permease, required for utilization of S-adenosylmethionine as a sulfur source; has similarity to S-methylmethionine permease Mmp1p
YNL284C-A		7.98392	6.18772	7.33905	3.75304	2.5889	2.96988	-2.40536	0.000799416	Retrotransposon TYA Gag gene co-transcribed with TYB Pol; translated as TYA or TYA-TYB polyprotein; Gag is a nucleocapsid protein that is the structural constituent of virus-like particles (VLPs); similar to retroviral Gag
YHL020C	OPI1	63.3842	44.7416	38.0056	29.1566	20.3135	13.8476	-2.40805	2.58836e-06	Transcriptional regulator of a variety of genes; phosphorylation by protein kinase A stimulates Opi1p function in negative regulation of phospholipid biosynthetic genes; involved in telomere maintenance
YPR158C-D		58.1653	58.213	58.1655	25.956	27.0013	22.5286	-2.41643	0	Retrotransposon TYA Gag and TYB Pol genes; transcribed/translated as one unit; polyprotein is processed to make a nucleocapsid-like protein (Gag), reverse transcriptase (RT), protease (PR), and integrase (IN); similar to retroviral genes
YKL198C	PTK1	13.8558	10.1277	8.68476	6.38494	4.40636	3.2924	-2.42174	2.06308e-05	Putative serine/threonine protein kinase that regulates spermine uptake; involved in polyamine transport; possible mitochondrial protein
YBR231C	SWC5	19.3734	15.1285	13.4938	8.06187	6.84845	5.85484	-2.42265	3.89182e-07	Protein of unknown function, component of the SWR1 complex, which exchanges histone variant H2AZ (Htz1p) for chromatin-bound histone H2A
YLR059C	REX2	62.3568	48.489	46.4152	31.7108	21.0183	13.8061	-2.45739	2.10608e-06	3'-5' RNA exonuclease; involved in 3'-end processing of U4 and U5 snRNAs, 5S and 5.8S rRNAs, and RNase P and RNase MRP RNA; localized to mitochondria and null suppresses escape of mtDNA to nucleus in yme1 yme2 mutants; RNase D exonuclease
YER152C		31.4315	22.0977	20.6817	13.5487	10.2856	7.63926	-2.46299	4.99886e-07	Protein with 2-aminoadipate transaminase activity; shares amino acid similarity with the aminotransferases Aro8p and Aro9p; YER152C is not an essential gene
YCR060W	TAH1	58.015	45.4432	34.6098	28.4185	18.8885	10.7944	-2.47281	0.00323753	HSP90 cofactor; interacts with Hsp82p, Pih1p, Rvb1 and Rvb2, contains a single TPR domain with at least two TPR motifs
YJL133C-A		180.953	121.416	119.927	87.8472	40.2954	48.3588	-2.49954	7.00173e-05	Putative protein of unknown function; the authentic, non-tagged protein is detected in highly purified mitochondria in high-throughput studies
YOR202W	HIS3	267.363	214.346	171.992	112.048	90.4063	69.7482	-2.51183	1.81963e-11	Imidazoleglycerol-phosphate dehydratase, catalyzes the sixth step in histidine biosynthesis; mutations cause histidine auxotrophy and sensitivity to Cu, Co, and Ni salts; transcription is regulated by general amino acid control via Gcn4p
YDR154C		1189.78	985.591	925.409	534.287	386.882	369.12	-2.51274	0	Dubious open reading frame, null mutant exhibits synthetic phenotype with alpha-synuclein
YBL082C	ALG3	33.2635	27.3206	25.2533	16.4344	11.12	7.8286	-2.52447	2.49685e-08	Dolichol-P-Man dependent alpha(1-3) mannosyltransferase, involved in the synthesis of dolichol-linked oligosaccharide donor for N-linked glycosylation of proteins
YIL164C	NIT1	75.6995	72.5121	66.4239	35.6481	31.5647	21.157	-2.53036	3.16458e-12	Nitrilase, member of the nitrilase branch of the nitrilase superfamily; in closely related species and other S. cerevisiae strain backgrounds YIL164C and adjacent ORF, YIL165C, likely constitute a single ORF encoding a nitrilase gene
YCR073W-A	SOL2	34.5406	27.1675	20.9607	16.7201	11.0515	6.16387	-2.53347	0.000737914	Protein with a possible role in tRNA export; shows similarity to 6-phosphogluconolactonase non-catalytic domains but does not exhibit this enzymatic activity; homologous to Sol1p, Sol3p, and Sol4p
YMR276W	DSK2	118.876	87.2267	72.551	50.0408	35.465	29.2724	-2.5395	8.58392e-10	Nuclear-enriched ubiquitin-like polyubiquitin-binding protein, required for spindle pole body (SPB) duplication and for transit through the G2/M phase of the cell cycle, involved in proteolysis, interacts with the proteasome
YCL055W	KAR4	68.2081	67.8911	65.0754	24.3452	29.1822	28.9849	-2.56411	0	Transcription factor required for gene regulation in response to pheromones; also required during meiosis; exists in two forms, a slower-migrating form more abundant during vegetative growth and a faster-migrating form induced by pheromone
YJR105W	ADO1	723.049	581.65	510.983	329.488	240.866	159.148	-2.5922	6.56492e-09	Adenosine kinase, required for the utilization of S-adenosylmethionine (AdoMet); may be involved in recycling adenosine produced through the methyl cycle
YDR342C	HXT7	131.396	101.808	131.356	65.6083	42.6948	37.1701	-2.60535	0	High-affinity glucose transporter of the major facilitator superfamily, nearly identical to Hxt6p, expressed at high basal levels relative to other HXTs, expression repressed by high glucose levels
YNR057C	BIO4	20.4422	18.0356	13.4407	8.69271	6.77233	5.22081	-2.6264	6.20531e-06	Dethiobiotin synthetase, catalyzes the third step in the biotin biosynthesis pathway; BIO4 is in a cluster of 3 genes (BIO3, BIO4, and BIO5) that mediate biotin synthesis; expression appears to be repressed at low iron levels
YJL157C	FAR1	30.1209	29.0371	28.3953	11.0692	12.4458	11.1133	-2.65353	0	Cyclin-dependent kinase inhibitor that mediates cell cycle arrest in response to pheromone; also forms a complex with Cdc24p, Ste4p, and Ste18p that may specify the direction of polarized growth during mating; potential Cdc28p substrate
YLR452C	SST2	81.6462	80.9279	76.6139	29.2787	34.0118	30.796	-2.66703	0	GTPase-activating protein for Gpa1p, regulates desensitization to alpha factor pheromone; also required to prevent receptor-independent signaling of the mating pathway; member of the RGS (regulator of G-protein signaling) family
YFL026W	STE2	16.7451	14.5495	17.5102	4.78904	6.52935	7.85146	-2.67213	0	Receptor for alpha-factor pheromone; seven transmembrane-domain GPCR that interacts with both pheromone and a heterotrimeric G protein to initiate the signaling response that leads to mating between haploid a and alpha cells
YKL178C	STE3	245.125	238.319	244.501	92.5803	92.7535	94.0452	-2.73021	0	Receptor for a factor pheromone, couples to MAP kinase cascade to mediate pheromone response; transcribed in alpha cells and required for mating by alpha cells, ligand bound receptors endocytosed and recycled to the plasma membrane; GPCR
YPL187W	MF(ALPHA)1	2521.9	2420.15	2236.05	994.551	952.565	799.101	-2.73238	0	Mating pheromone alpha-factor, made by alpha cells; interacts with mating type a cells to induce cell cycle arrest and other responses leading to mating; also encoded by MF(ALPHA)2, although MF(ALPHA)1 produces most alpha-factor
YBL083C		16.0041	13.8188	11.9263	4.48291	6.85778	4.72993	-2.74172	0.000941493	Dubious open reading frame unlikely to encode a protein, based on available experimental and comparative sequence data; overlaps verified ORF ALG3
YBL029W		9.08457	8.62072	9.28371	3.46148	2.67211	4.0976	-2.75573	1.62686e-06	Non-essential protein of unknown function
YCR018C	SRD1	23.3574	23.3407	33.2264	11.1831	9.2268	9.53017	-2.76652	4.3513e-11	Protein involved in the processing of pre-rRNA to mature rRNA; contains a C2/C2 zinc finger motif; srd1 mutation suppresses defects caused by the rrp1-1 mutation
YEL066W	HPA3	36.4538	26.7428	23.4167	14.8534	10.447	7.27621	-2.77286	1.24426e-06	D-Amino acid N-acetyltransferase, catalyzes N-acetylation of D-amino acids through ordered bi-bi mechanism in which acetyl-CoA is first substrate bound and CoA is last product liberated; similar to Hpa2p, acetylates histones weakly in vitro
YJR074W	MOG1	128.91	98.7016	78.0174	51.3038	34.9595	28.3688	-2.78696	2.21521e-11	Conserved nuclear protein that interacts with GTP-Gsp1p, which is a Ran homolog of the Ras GTPase family, and stimulates nucleotide release, involved in nuclear protein import, nucleotide release is inhibited by Yrb1p
YLR130C	ZRT2	197.649	206.723	202.85	72.8373	79.2254	75.5804	-2.79592	0	Low-affinity zinc transporter of the plasma membrane; transcription is induced under low-zinc conditions by the Zap1p transcription factor
YIL080W		17.57	15.8367	16.0674	6.22823	5.99481	6.03802	-2.84047	0	Pseudogene
YBR067C	TIP1	251.667	201.982	183.532	82.5132	80.2088	72.0989	-2.84702	0	Major cell wall mannoprotein with possible lipase activity; transcription is induced by heat- and cold-shock; member of the Srp1p/Tip1p family of serine-alanine-rich proteins
YKR048C	NAP1	154.911	107.679	84.0011	60.6116	39.3635	27.0749	-2.84738	1.66536e-08	Protein that interacts with mitotic cyclin Clb2p; required for the regulation of microtubule dynamics during mitosis; controls bud morphogenesis; involved in the transport of H2A and H2B histones to the nucleus; phosphorylated by CK2
YJL217W	REE1	140.418	126.802	140.324	55.9801	49.7786	42.6953	-2.86459	0	Cytoplasmic protein involved in the regulation of enolase (ENO1); mRNA expression is induced by calcium shortage, copper deficiency (via Mac1p) and the presence of galactose (via Gal4p); mRNA expression is also regulated by the cell cycle
YFR018C		22.7751	15.0776	13.1305	8.48182	6.36534	3.59812	-2.88072	1.05421e-05	Putative protein of unknown function
YDR155C	CPR1	1785.2	1419.41	1165.73	726.397	482.885	331.292	-2.95538	1.47944e-10	Cytoplasmic peptidyl-prolyl cis-trans isomerase (cyclophilin), catalyzes the cis-trans isomerization of peptide bonds N-terminal to proline residues; binds the drug cyclosporin A
YCL009C	ILV6	398.554	270.801	211.114	152.983	96.4056	59.4735	-2.97143	2.79835e-07	Regulatory subunit of acetolactate synthase, which catalyzes the first step of branched-chain amino acid biosynthesis; enhances activity of the Ilv2p catalytic subunit, localizes to mitochondria
YJR017C	ESS1	77.1193	57.5557	53.0397	30.898	22.9754	11.3906	-2.9869	5.88722e-07	Peptidylprolyl-cis/trans-isomerase (PPIase) specific for phosphorylated serine and threonine residues N-terminal to proline; regulates phosphorylation of the RNA polymerase II large subunit (Rpo21p) C-terminal domain
YBL005W-A		11.0323	9.10777	13.9101	2.88696	4.64478	4.34059	-2.99529	5.93359e-11	Retrotransposon TYA Gag gene co-transcribed with TYB Pol; translated as TYA or TYA-TYB polyprotein; Gag is a nucleocapsid protein that is the structural constituent of virus-like particles (VLPs); similar to retroviral Gag
YJR027W		15.5302	13.8461	13.8448	4.31391	4.95278	5.89032	-3.00224	0	Retrotransposon TYA Gag and TYB Pol genes; transcribed/translated as one unit; polyprotein is processed to make a nucleocapsid-like protein (Gag), reverse transcriptase (RT), protease (PR), and integrase (IN); similar to retroviral genes
YLR110C	CCW12	7983.43	5708.8	4222.3	3266.24	1880.95	982.413	-3.03788	0.000557868	Cell wall mannoprotein, mutants are defective in mating and agglutination, expression is downregulated by alpha-factor
YNR036C	MRPS12	123.045	90.7869	75.2679	49.6031	30.9629	18.0997	-3.04662	2.45162e-07	Mitochondrial protein; may interact with ribosomes based on co-purification experiments; similar to E. coli and human mitochondrial S12 ribosomal proteins
YDR408C	ADE8	177.311	120.788	103.275	63.8054	41.3887	32.1767	-3.0522	1.42406e-11	Phosphoribosyl-glycinamide transformylase, catalyzes a step in the 'de novo' purine nucleotide biosynthetic pathway
YJR019C	TES1	12.4375	8.14693	6.77411	4.45602	2.59042	2.3028	-3.05732	0.000675692	Peroxisomal acyl-CoA thioesterase likely to be involved in fatty acid oxidation rather than fatty acid synthesis; conserved protein also found in human peroxisomes; TES1 mRNA levels increase during growth on fatty acids
YNR046W	TRM112	107.322	80.2584	66.4129	39.5518	25.4315	21.7298	-3.06079	1.87501e-10	Subunit of tRNA methyltransferase (MTase) complexes in combination with Trm9p and Trm11p; subunit of complex with Mtq2p that methylates Sup45p (eRF1) in the ternary complex eRF1-eRF3-GTP; deletion confers resistance to zymocin
YBR261C	TAE1	82.2873	58.6892	48.4557	29.2332	20.4648	14.8455	-3.06519	1.02058e-10	AdoMet-dependent proline methyltransferase; catalyzes the dimethylation of ribosomal proteins Rpl12 and Rps25 at N-terminal proline residues; has a role in protein synthesis; fusion protein localizes to the cytoplasm
YGL198W	YIP4	65.9153	46.6403	41.6206	24.2761	16.6475	10.3878	-3.12883	1.65191e-09	Protein that interacts with Rab GTPases, localized to late Golgi vesicles; computational analysis of large-scale protein-protein interaction data suggests a possible role in vesicle-mediated transport
YCL033C	MXR2	29.1673	15.2395	11.1343	7.72175	5.76216	5.16654	-3.13325	0.00361307	Methionine-R-sulfoxide reductase, involved in the response to oxidative stress; protects iron-sulfur clusters from oxidative inactivation along with MXR1; involved in the regulation of lifespan
YBR241C		9.75303	8.58996	7.23434	3.51482	2.88413	2.12895	-3.1354	7.82442e-10	Putative transporter, member of the sugar porter family; green fluorescent protein (GFP)-fusion protein localizes to the vacuolar membrane; YBR241C is not an essential gene
YBR126W-A		70.9748	61.7654	36.5431	27.6771	15.5731	12.6543	-3.16083	6.50806e-05	Dubious ORF unlikely to encode a protein, based on available experimental and comparative sequence data; partially overlaps the dubious ORF YBR126W-B; identified by gene-trapping, microarray analysis, and genome-wide homology searches
YKR042W	UTH1	1913.59	1573.15	1436.26	672.403	549.566	387.483	-3.1901	0	Mitochondrial outer membrane and cell wall localized SUN family member involved in cell wall biogenesis and required for mitochondrial autophagy; involved in the oxidative stress response, life span during starvation, and cell death
YGL126W	SCS3	12.0976	8.85211	5.63028	3.92637	3.08473	1.67472	-3.19543	0.000927123	Protein required for inositol prototrophy, identified as an ortholog of the FIT family of proteins involved in triglyceride droplet biosynthesis; disputed role in the synthesis of inositol phospholipids from inositol
YDR382W	RPP2B	2205.69	1721.96	1396.86	840.449	536.062	353.978	-3.20359	3.48104e-11	Ribosomal protein P2 beta, a component of the ribosomal stalk, which is involved in the interaction between translational elongation factors and the ribosome; regulates the accumulation of P1 (Rpp1Ap and Rpp1Bp) in the cytoplasm
YGL106W	MLC1	273.351	205.834	166.844	92.9398	71.1885	45.2244	-3.2192	0	Essential light chain for Myo1p, light chain for Myo2p; stabilizes Myo2p by binding to the neck region; interacts with Myo1p, Iqg1p, and Myo2p to coordinate formation and contraction of the actomyosin ring with targeted membrane deposition
YOR383C	FIT3	307.748	195.928	233.331	110.702	77.9699	45.8688	-3.26454	1.58229e-12	Mannoprotein that is incorporated into the cell wall via a glycosylphosphatidylinositol (GPI) anchor, involved in the retention of siderophore-iron in the cell wall
YJR104C	SOD1	1808.78	1272.11	938.421	631.851	363.525	203.878	-3.48693	1.03168e-06	Cytosolic copper-zinc superoxide dismutase; some mutations are analogous to those that cause ALS (amyotrophic lateral sclerosis) in humans
YER146W	LSM5	66.0596	44.686	29.2264	25.0566	9.28794	7.14521	-3.50568	0.00108191	Lsm (Like Sm) protein; part of heteroheptameric complexes (Lsm2p-7p and either Lsm1p or 8p): cytoplasmic Lsm1p complex involved in mRNA decay; nuclear Lsm8p complex part of U6 snRNP and possibly involved in processing tRNA, snoRNA, and rRNA
YKL096W-A	CWP2	1192.91	752.666	655.155	401.452	227.474	141.191	-3.51541	4.81412e-09	Covalently linked cell wall mannoprotein, major constituent of the cell wall; plays a role in stabilizing the cell wall; involved in low pH resistance; precursor is GPI-anchored
YAL013W	DEP1	31.3776	22.5045	18.0754	9.40749	6.94748	4.88021	-3.54007	2.37343e-12	Transcriptional modulator involved in regulation of structural phospholipid biosynthesis genes and metabolically unrelated genes, as well as maintenance of telomeres, mating efficiency, and sporulation
YFL010C	WWM1	196.428	114.398	86.4516	54.7994	36.4306	25.1869	-3.57135	1.97865e-09	WW domain containing protein of unknown function; binds to Mca1p, a caspase-related protease that regulates H2O2-induced apoptosis; overexpression causes G1 phase growth arrest and clonal death that is suppressed by overexpression of MCA1
YOL005C	RPB11	107.135	73.7372	49.1419	35.7744	19.4262	11.1016	-3.61041	5.23487e-06	RNA polymerase II subunit B12.5; part of central core; similar to Rpc19p and bacterial alpha subunit
YJR112W-A		27.0615	22.0198	21.8961	10.4167	5.18956	4.27413	-3.69684	6.48089e-06	Putative protein of unknown function; identified based on homology to Ashbya gossypii
YPL067C		15.9237	10.1688	9.07754	5.43807	3.20608	1.18129	-3.69887	0.00116808	Putative protein of unknown function; green fluorescent protein (GFP)-fusion protein localizes to the cytoplasm; YPL067C is not an essential gene
YHR092C	HXT4	314.48	259.525	338.966	97.9132	83.3377	75.255	-3.71073	0	High-affinity glucose transporter of the major facilitator superfamily, expression is induced by low levels of glucose and repressed by high levels of glucose
YMR232W	FUS2	5.24029	6.19541	4.5516	1.54918	1.58487	1.38689	-3.72056	5.69624e-11	Cytoplasmic protein localized to the shmoo tip; required for the alignment of parental nuclei before nuclear fusion during mating
YCL057C-A	MIC10	86.8796	68.8297	50.3066	31.8287	18.1603	6.85357	-3.74882	1.20077e-05	Putative protein of unknown function; the authentic, non-tagged protein is detected in highly purified mitochondria in high-throughput studies
YDR133C		326.656	279.23	277.214	103.159	66.2595	75.2608	-3.77325	0	Dubious open reading frame unlikely to encode a protein, based on available experimental and comparative sequence data; partially overlaps YDR134C
YFR034C	PHO4	32.0083	21.5505	16.5926	10.3723	6.11512	2.7896	-3.77696	2.39233e-06	Basic helix-loop-helix (bHLH) transcription factor of the myc-family; binds cooperatively with Pho2p to the PHO5 promoter; function is regulated by phosphorylation at multiple sites and by phosphate availability
YIL154C	IMP2'	11.8071	6.62691	4.1213	2.56831	1.93542	1.74203	-3.79853	0.000492498	Transcriptional activator involved in maintenance of ion homeostasis and protection against DNA damage caused by bleomycin and other oxidants, contains a C-terminal leucine-rich repeat
YLR157C-B		2.51546	6.84449	7.67253	2.01195	1.18561	1.39608	-3.82296	1.42232e-08	Retrotransposon TYA Gag and TYB Pol genes; transcribed/translated as one unit; polyprotein is processed to make a nucleocapsid-like protein (Gag), reverse transcriptase (RT), protease (PR), and integrase (IN); similar to retroviral genes
YJR073C	OPI3	1218.32	829.315	755.77	354.113	239.599	160.936	-3.87274	0	Phospholipid methyltransferase (methylene-fatty-acyl-phospholipid synthase), catalyzes the last two steps in phosphatidylcholine biosynthesis
YBL016W	FUS3	104.705	81.5881	82.9223	25.445	23.6195	20.7756	-4.03693	0	Mitogen-activated serine/threonine protein kinase involved in mating; phosphoactivated by Ste7p; substrates include Ste12p, Far1p, Bni1p, Sst2p; inhibits invasive growth during mating by phosphorylating Tec1p, promoting its degradation
YPR124W	CTR1	22.8069	32.5438	30.2366	8.21133	6.35288	7.50862	-4.04359	0	High-affinity copper transporter of the plasma membrane, mediates nearly all copper uptake under low copper conditions; transcriptionally induced at low copper levels and degraded at high copper levels
YAL039C	CYC3	27.7405	16.3523	12.1265	7.66246	3.60669	3.10949	-4.08084	3.45727e-07	Cytochrome c heme lyase (holocytochrome c synthase), attaches heme to apo-cytochrome c (Cyc1p or Cyc7p) in the mitochondrial intermembrane space; human ortholog may have a role in microphthalmia with linear skin defects (MLS)
YDR461C-A		22.5243	12.8698	13.9385	6.68009	2.90193	2.90219	-4.0854	0.00178215	Putative protein of unknown function
YAR010C		35.2018	27.949	26.1987	10.4652	7.46211	3.65524	-4.29186	0	Retrotransposon TYA Gag gene co-transcribed with TYB Pol; in YARCTY1-1 TYB is mutant and probably non-functional
YCR047C	BUD23	37.4589	21.9956	19.226	8.30314	5.71825	4.62368	-4.41635	7.91145e-13	Methyltransferase, methylates residue G1575 of 18S rRNA; required for rRNA processing and nuclear export of 40S ribosomal subunits independently of methylation activity; diploid mutant displays random budding pattern
YHR189W	PTH1	8.54671	7.86578	5.12295	2.99956	1.58228	0.351649	-4.47522	0.00214532	One of two (see also PTH2) mitochondrially-localized peptidyl-tRNA hydrolases; dispensable for respiratory growth on rich medium, but required for respiratory growth on minimal medium
YJL184W	GON7	47.4961	30.6605	21.852	11.5507	7.85327	3.79157	-4.48558	2.27776e-07	Protein proposed to be involved in the modification of N-linked oligosaccharides, osmotic stress response, telomere uncapping and elongation, transcription; component of the EKC/KEOPS protein complex with Kae1p, Cgi121p, Pcc1p, and Bud32p
YPR183W	DPM1	102.713	58.4609	44.3744	18.0521	15.1609	14.7863	-4.51551	0	Dolichol phosphate mannose (Dol-P-Man) synthase of the ER membrane, catalyzes the formation of Dol-P-Man from Dol-P and GDP-Man; required for glycosyl phosphatidylinositol membrane anchoring, O mannosylation, and protein glycosylation
YCR059C	YIH1	69.825	39.7758	27.172	14.2553	10.5017	5.44581	-4.73178	4.61237e-10	Protein that inhibits activation of Gcn2p, an eIF2 alpha subunit protein kinase, by competing for Gcn1p binding, thus impacting gene expression in response to starvation; has sequence and functional similarity to the mouse IMPACT gene
YOL104C	NDJ1	11.8784	13.2891	10.6612	2.16399	2.75866	2.85404	-4.86222	0	Meiosis-specific telomere protein, required for bouquet formation, effective homolog pairing, ordered cross-over distribution, sister chromatid cohesion at meiotic telomeres, chromosomal segregation and telomere-led rapid prophase movement
YPR137C-A		36.726	28.6443	28.6735	9.23826	7.46211	3.12218	-4.91376	0	Retrotransposon TYA Gag gene co-transcribed with TYB Pol; translated as TYA or TYA-TYB polyprotein; Gag is a nucleocapsid protein that is the structural constituent of virus-like particles (VLPs); similar to retroviral Gag
YOL026C	MIM1	57.5587	29.8536	26.7399	14.2391	6.48025	3.24042	-4.93541	1.42665e-06	Mitochondrial outer membrane protein, required for assembly of the translocase of the outer membrane (TOM) complex and thereby for mitochondrial protein import; N terminus is exposed to the cytosol: transmembrane segment is highly conserved
YOL154W	ZPS1	44.0434	52.8587	84.7517	13.2407	10.6111	13.9703	-4.98899	0	Putative GPI-anchored protein; transcription is induced under low-zinc conditions, as mediated by the Zap1p transcription factor, and at alkaline pH
YDR476C		56.05	28.889	21.2423	11.4583	6.7159	3.58213	-5.08844	4.33627e-09	Putative protein of unknown function; green fluorescent protein (GFP)-fusion protein localizes to the endoplasmic reticulum; YDR476C is not an essential gene
YAL020C	ATS1	13.6083	9.54698	6.08453	3.24005	1.80967	0.703825	-5.25922	1.08612e-06	Protein required, with Elongator complex, Kti11p, and Kti12p, for modification of wobble nucleosides in tRNA; has a potential role in regulatory interactions between microtubules and the cell cycle
YMR317W		8.16337	8.67953	8.90549	1.8132	1.58921	1.64822	-5.322	0	Putative protein of unknown function with some similarity to sialidase from Trypanosoma; YMR317W is not an essential gene
YIR036C	IRC24	36.858	25.6666	18.2468	8.43942	4.96061	1.9081	-5.46601	7.27853e-11	Putative benzil reductase;(GFP)-fusion protein localizes to the cytoplasm and is induced by the DNA-damaging agent MMS; sequence similarity with short-chain dehydrogenase/reductases; null mutant has increased spontaneous Rad52p foci
YJL079C	PRY1	154.066	99.5444	75.7697	30.2373	20.3716	8.50756	-5.79132	0	Protein of unknown function
YCL027W	FUS1	32.8194	29.8835	31.6918	5.3358	5.62931	5.95713	-5.84537	0	Membrane protein localized to the shmoo tip, required for cell fusion; expression regulated by mating pheromone; proposed to coordinate signaling, fusion, and polarization events required for fusion; potential Cdc28p substrate
YHR041C	SRB2	20.6309	9.88111	6.42096	3.31863	1.90973	1.27327	-5.9223	3.56501e-06	Subunit of the RNA polymerase II mediator complex; associates with core polymerase subunits to form the RNA polymerase II holoenzyme; general transcription factor involved in telomere maintenance
YKR049C	FMP46	16.9596	10.2964	6.17871	3.56291	1.50356	0.501231	-6.16299	0.000229864	Putative redox protein containing a thioredoxin fold; the authentic, non-tagged protein is detected in highly purified mitochondria in high-throughput studies
YER011W	TIR1	20.7112	15.5106	17.4149	3.61973	2.23863	2.50222	-6.6667	0	Cell wall mannoprotein of the Srp1p/Tip1p family of serine-alanine-rich proteins; expression is downregulated at acidic pH and induced by cold shock and anaerobiosis; abundance is increased in cells cultured without shaking
YLR437C	DIF1	21.4981	9.15239	8.70636	3.56291	1.75415	0.501231	-6.94237	2.19711e-05	Protein that regulates the nuclear localization of ribonucleotide reductase Rnr2p and Rnr4p subunits; phosphorylated by Dun1p in response to DNA damage and degraded; N-terminal half has similarity to S. pombe Spd1 protein
YHL006C	SHU1	8.69098	5.27929	4.23694	1.68629	0.667142	0	-7.77064	0.0003999	Protein involved in a Rad51p-, Rad54p-dependent pathway for homologous recombination repair, important for error-free repair of spontaneous and induced DNA lesions to protect the genome from mutation; associates with Shu2p, Psy3p, and Csm2p
YJR113C	RSM7	35.493	19.5337	12.8987	5.13366	2.30182	1.62496	-7.79936	0	Mitochondrial ribosomal protein of the small subunit, has similarity to E. coli S7 ribosomal protein
YCR051W		99.1825	49.6343	31.5585	13.2738	7.8302	2.5601	-7.92542	4.82598e-11	Putative protein of unknown function; green fluorescent protein (GFP)-fusion protein localizes to the cytoplasm and nucleus; contains ankyrin (Ank) repeats; YCR051W is not an essential gene
YJL062W-A	COA3	39.452	21.391	14.0033	5.92162	1.9523	1.56198	-8.17407	1.46972e-07	Mitochondrial inner membrane protein that participates in regulation of COX1 translation, Cox1p stabilization, and cytochrome oxidase assembly
YNR044W	AGA1	107.003	97.5561	101.86	11.6618	13.8758	12.4431	-8.46109	0	Anchorage subunit of a-agglutinin of a-cells, highly O-glycosylated protein with N-terminal secretion signal and C-terminal signal for addition of GPI anchor to cell wall, linked to adhesion subunit Aga2p via two disulfide bonds
YCR046C	IMG1	33.3262	18.757	10.6261	3.93178	1.97526	1.7779	-8.50754	7.1203e-11	Mitochondrial ribosomal protein of the large subunit, required for respiration and for maintenance of the mitochondrial genome
YBR040W	FIG1	8.02883	7.38313	7.92956	0.532252	0.786142	0.449264	-13.5652	0	Integral membrane protein required for efficient mating; may participate in or regulate the low affinity Ca2+ influx system, which affects intracellular signaling and cell-cell fusion during mating
YGL255W	ZRT1	1123.26	1215.03	1380.08	87.6344	107.775	82.041	-13.9751	0	High-affinity zinc transporter of the plasma membrane, responsible for the majority of zinc uptake; transcription is induced under low-zinc conditions by the Zap1p transcription factor
YPL192C	PRM3	8.36037	7.0931	10.3915	0.475055	0.501186	0.751847	-14.8119	2.72116e-07	Pheromone-regulated protein required for nuclear envelope fusion during karyogamy; localizes to the outer face of the nuclear membrane; interacts with Kar5p at the spindle pole body
YDR524C-B		885.243	366.096	261.753	71.7333	15.0356	13.032	-15.7579	0	Putative protein of unknown function
YHL028W	WSC4	16.6908	14.3689	15.5877	0.630271	0.941999	0.942083	-19.3874	0	ER membrane protein involved in the translocation of soluble secretory proteins and insertion of membrane proteins into the ER membrane; may also have a role in the stress response but has only partial functional overlap with WSC1-3
YJR004C	SAG1	959.313	930.129	932.235	49.1853	51.4782	50.3479	-19.5844	0	Alpha-agglutinin of alpha-cells, binds to Aga1p during agglutination, N-terminal half is homologous to the immunoglobulin superfamily and contains binding site for a-agglutinin, C-terminal half is highly glycosylated and contains GPI anchor
YNL279W	PRM1	35.2478	28.7616	28.197	1.49047	1.57245	1.57259	-20.837	0	Pheromone-regulated multispanning membrane protein involved in membrane fusion during mating; predicted to have 5 transmembrane segments and a coiled coil domain; localizes to the shmoo tip; regulated by Ste12p
YML047C	PRM6	7.52602	6.94856	5.65042	0.270499	0.190252	0.475673	-21.9953	0	Pheromone-regulated protein, predicted to have 2 transmembrane segments; regulated by Ste12p during mating
YGL089C	MF(ALPHA)2	289.926	248.325	213.674	6.83922	4.9953	4.16312	-48.864	0	Mating pheromone alpha-factor, made by alpha cells; interacts with mating type a cells to induce cell cycle arrest and other responses leading to mating; also encoded by MF(ALPHA)1, which is more highly expressed than MF(ALPHA)2
